# Supplementary material for: Analysis of molecular and cellular bases of honey bee mushroom body development
Source: Sci Rep. 2025 Jul 1;15:21462. doi: 10.1038/s41598-025-06268-3 (PMC12215803; doi:10.1038/s41598-025-06268-3)
Supplement: Supplementary file 2 — Supplementary Material 2 [file 41598_2025_6268_MOESM2_ESM.csv]

	4n_1	4n_2	4n_3	2n_1	2n_2	2n_3
4n_1	1	0.953936756	0.964425073	0.940985847	0.956491552	0.916270344
4n_2	0.953936756	1	0.969616398	0.931300042	0.935986613	0.935918381
4n_3	0.964425073	0.969616398	1	0.943735236	0.950707495	0.942778127
2n_1	0.940985847	0.931300042	0.943735236	1	0.980258638	0.967336753
2n_2	0.956491552	0.935986613	0.950707495	0.980258638	1	0.961859474
2n_3	0.916270344	0.935918381	0.942778127	0.967336753	0.961859474	1
