# Supplementary material for: Analysis of molecular and cellular bases of honey bee mushroom body development
Source: Sci Rep. 2025 Jul 1;15:21462. doi: 10.1038/s41598-025-06268-3 (PMC12215803; doi:10.1038/s41598-025-06268-3)
Supplement: Supplementary file 3 — Supplementary Material 3 [file 41598_2025_6268_MOESM3_ESM.csv]

	logFC	logCPM	LR	PValue	FDR
gene:LOC410480	-5.117297633	4.28509303	329.8853803	1.02E-73	6.53E-70
gene:LOC410246	-4.591616232	5.041173969	325.9269514	7.41E-73	2.38E-69
gene:LOC410669	10.33626687	2.909751017	268.6094513	2.28E-60	4.88E-57
gene:LOC411019	-4.527040348	3.166329198	229.6883175	6.97E-52	1.12E-48
gene:LOC410724	-3.587102333	3.985892153	200.3572964	1.75E-45	2.24E-42
gene:LOC552513	-3.130129936	4.348369589	173.3489295	1.37E-39	1.47E-36
gene:LOC410464	3.105510689	4.305621277	159.418074	1.52E-36	1.39E-33
gene:LOC551597	-2.684062596	5.922997312	152.0412844	6.21E-35	4.98E-32
gene:LOC725697	-2.619199114	5.762610373	143.7044351	4.12E-33	2.94E-30
gene:LOC551168	-2.709670108	4.705577388	140.6199654	1.95E-32	1.25E-29
gene:LOC726997	3.042243786	3.649697192	136.9092911	1.26E-31	7.36E-29
gene:LOC725960	2.589441788	5.2754186	133.2298211	8.05E-31	4.31E-28
gene:LOC410655	-5.192186172	1.249993529	131.270545	2.16E-30	1.07E-27
gene:LOC414037	-4.302395598	1.467433598	122.5723932	1.73E-28	7.93E-26
gene:LOC551257	-2.18172426	7.865383763	109.8905739	1.04E-25	4.43E-23
gene:LOC413242	-2.198824987	6.193284335	107.5989292	3.29E-25	1.32E-22
gene:LOC410362	-2.396122824	4.035937266	106.8024849	4.92E-25	1.86E-22
gene:LOC408264	-2.1949379	5.96013756	105.9132537	7.70E-25	2.75E-22
gene:LOC411315	-2.176946636	5.644107204	103.6140397	2.46E-24	8.30E-22
gene:LOC725046	-2.375040988	3.833807822	102.8765419	3.57E-24	1.14E-21
gene:LOC724238	-2.098664332	5.981774468	98.14537776	3.89E-23	1.19E-20
gene:LOC412859	-2.186235892	4.840282927	98.04660886	4.09E-23	1.19E-20
gene:LOC100576814	-2.601082651	2.776310742	96.29487999	9.90E-23	2.76E-20
gene:LOC550749	2.847027734	2.696766059	96.13701574	1.07E-22	2.87E-20
gene:LOC408961	2.480994503	3.467465324	95.49297203	1.48E-22	3.81E-20
gene:LOC408271	-2.131656247	4.700907713	93.11730939	4.93E-22	1.22E-19
gene:LOC410994	-2.004945297	6.284754591	90.90864956	1.50E-21	3.58E-19
gene:LOC412858	-2.253978731	3.490352323	88.62582768	4.77E-21	1.09E-18
gene:LOC725289	-2.412632875	2.889258248	87.24247912	9.60E-21	2.12E-18
gene:LOC100578016	-2.831445587	1.951679897	85.67140022	2.12E-20	4.54E-18
gene:LOC409849	-1.922867372	6.680312845	85.40312779	2.43E-20	5.04E-18
gene:LOC551501	-2.702408194	2.135200829	85.18757076	2.71E-20	5.44E-18
gene:LOC410479	-2.280172924	3.08204081	83.90820142	5.18E-20	1.01E-17
gene:LOC411345	-2.129684856	3.734593655	83.31002901	7.01E-20	1.32E-17
gene:LOC726842	3.969259706	1.352325355	82.84495143	8.87E-20	1.63E-17
gene:LOC409782	-1.91559851	5.871231508	82.53908415	1.04E-19	1.85E-17
gene:LOC409655	-1.906393113	5.914900798	82.15023537	1.26E-19	2.19E-17
gene:LOC726415	-1.939992199	5.243503515	81.26615652	1.97E-19	3.33E-17
gene:LOC410793	2.701639956	2.383815204	80.6867782	2.64E-19	4.35E-17
gene:LOC100576355	-2.198234877	3.239757185	80.3440511	3.15E-19	5.05E-17
gene:LOC410347	4.45980621	1.077163985	79.48176195	4.87E-19	7.62E-17
gene:LOC410739	2.180222852	3.51194172	78.91856536	6.47E-19	9.89E-17
gene:LOC551558	-1.874670069	5.110907508	76.35901261	2.37E-18	3.53E-16
gene:LOC725965	2.032782834	3.977752803	75.04992598	4.59E-18	6.69E-16
gene:LOC107965822	-1.851941811	5.19575465	74.4762433	6.14E-18	8.75E-16
gene:LOC100578957	-2.57839088	1.932351598	73.58255576	9.65E-18	1.35E-15
gene:LOC412838	-1.892326122	4.37569167	72.67525795	1.53E-17	2.09E-15
gene:LOC408411	1.896801526	4.483926585	71.3336113	3.02E-17	4.03E-15
gene:LOC725923	-1.774467847	5.770542602	71.07791139	3.43E-17	4.50E-15
gene:LOC107964045	-2.863387249	1.400129641	69.53797735	7.50E-17	9.62E-15
gene:LOC409937	-2.826577226	1.420098059	69.23348423	8.75E-17	1.10E-14
gene:LOC408839	-1.825648627	4.513008513	69.1188667	9.27E-17	1.14E-14
gene:LOC100642173	-1.891655726	3.927671515	68.74697034	1.12E-16	1.36E-14
gene:LOC412890	-2.473200083	1.886771005	68.1063683	1.55E-16	1.84E-14
gene:LOC408374	-1.826269098	4.020741273	66.06096947	4.37E-16	5.10E-14
gene:LOC412878	-1.660644909	7.283376433	65.54475566	5.68E-16	6.51E-14
gene:LOC413500	-2.665227347	1.443433862	64.68374122	8.79E-16	9.90E-14
gene:LOC724853	2.589243816	1.935751537	63.6331772	1.50E-15	1.66E-13
gene:LOC410662	3.218546608	1.269449286	63.46369517	1.63E-15	1.78E-13
gene:LOC412917	-1.664172771	5.727082315	62.97655034	2.09E-15	2.24E-13
gene:GeneID_724079	-2.166503633	2.306583626	62.0903574	3.28E-15	3.45E-13
gene:LOC724740	-1.72632194	4.470133763	61.46492254	4.51E-15	4.66E-13
gene:LOC724919	-1.749464958	3.916936689	59.46192853	1.25E-14	1.27E-12
gene:LOC102654688	-3.103515361	0.761347277	59.11421312	1.49E-14	1.49E-12
gene:LOC100577348	1.811038949	3.541933607	57.09239518	4.16E-14	4.10E-12
gene:LOC100578824	-1.813600946	3.006145379	54.09864799	1.91E-13	1.85E-11
gene:GeneID_411166	-2.858390625	0.802804242	54.06070071	1.94E-13	1.86E-11
gene:LOC409043	-1.564952192	4.997078163	53.90786667	2.10E-13	1.98E-11
gene:LOC409212	1.871365947	2.995021323	53.5820553	2.48E-13	2.31E-11
gene:LOC411569	-1.829647307	2.786599311	52.90886614	3.49E-13	3.20E-11
gene:LOC725264	-1.766555326	3.032820522	52.37158838	4.59E-13	4.15E-11
gene:LOC408857	-1.513158747	5.234844634	51.47878183	7.24E-13	6.45E-11
gene:LOC551623	-1.564995466	4.276757822	51.07426566	8.89E-13	7.82E-11
gene:LOC107964518	3.615318885	0.638806493	50.76794174	1.04E-12	9.01E-11
gene:LOC107965237	-1.649212099	3.51936312	50.1906182	1.40E-12	1.19E-10
gene:LOC100576417	-2.124012247	1.631444448	49.43051422	2.06E-12	1.74E-10
gene:LOC410684	4.398471586	0.233218785	47.16314512	6.53E-12	5.44E-10
gene:LOC552244	-1.532335424	3.86817486	46.05328058	1.15E-11	9.47E-10
gene:LOC410857	1.518378779	4.399858691	45.63048439	1.43E-11	1.16E-09
gene:LOC408797	2.984716516	0.835958608	45.55384701	1.48E-11	1.19E-09
gene:LOC413558	-1.411421841	5.237565597	44.85649048	2.12E-11	1.68E-09
gene:LOC100576129	-1.429982054	4.639742815	44.2618277	2.87E-11	2.25E-09
gene:LOC408661	-1.376591632	5.814695732	44.20428285	2.96E-11	2.29E-09
gene:LOC102655073	1.723870163	2.813616548	44.15562559	3.03E-11	2.32E-09
gene:LOC725841	2.251457532	1.519615596	43.95315399	3.36E-11	2.52E-09
gene:LOC100578467	1.514369409	3.934876863	43.94672367	3.37E-11	2.52E-09
gene:LOC726542	1.520831057	3.889024487	43.69697595	3.83E-11	2.83E-09
gene:LOC724626	-1.761508402	2.367220868	43.03601185	5.37E-11	3.92E-09
gene:LOC412011	-1.642338244	2.72437224	42.75776966	6.20E-11	4.47E-09
gene:LOC410373	-1.389279634	4.877691809	42.65676568	6.52E-11	4.65E-09
gene:LOC411490	-1.486031593	3.558580417	41.69180738	1.07E-10	7.53E-09
gene:GeneID_406104	2.121550446	1.60056093	41.35718698	1.27E-10	8.84E-09
gene:LOC551848	-1.302887353	7.083233695	41.00912885	1.52E-10	1.05E-08
gene:LOC724120	3.340375805	0.413927584	40.8572834	1.64E-10	1.12E-08
gene:LOC552124	-3.130128849	0.076406553	40.81397898	1.67E-10	1.13E-08
gene:LOC408926	2.146466863	1.493604836	40.04757649	2.48E-10	1.66E-08
gene:LOC725924	-1.502974998	3.118146395	39.69197094	2.97E-10	1.97E-08
gene:LOC412739	-1.320407322	5.141134711	39.23911522	3.75E-10	2.45E-08
gene:LOC724971	2.899548327	0.610039508	39.07227321	4.08E-10	2.65E-08
gene:LOC724405	2.790241143	0.702955333	38.45975143	5.59E-10	3.59E-08
gene:LOC409095	-1.462304721	3.268046021	38.07110491	6.82E-10	4.33E-08
gene:LOC724594	-1.483766929	3.01898703	37.68836075	8.30E-10	5.22E-08
gene:GeneID_410902	-1.373494352	3.776529799	37.26352773	1.03E-09	6.43E-08
gene:LOC413557	-1.265082852	5.547458948	36.97506544	1.20E-09	7.38E-08
gene:LOC551914	1.603341375	2.601776223	36.91633736	1.23E-09	7.53E-08
gene:GeneID_409798	3.674288041	0.100498064	36.84142075	1.28E-09	7.76E-08
gene:LOC100576116	1.865582513	1.795502915	36.1700687	1.81E-09	1.08E-07
gene:LOC726068	-1.246734176	5.585605721	36.02581721	1.95E-09	1.16E-07
gene:LOC411919	1.909356212	1.677403735	35.99919857	1.97E-09	1.16E-07
gene:LOC410534	-2.394470059	0.57707316	35.88057638	2.10E-09	1.22E-07
gene:LOC724473	-1.769179259	1.684528862	35.76783071	2.22E-09	1.28E-07
gene:LOC100577632	1.326003877	4.09255972	35.65422796	2.36E-09	1.35E-07
gene:LOC409207	-1.218122663	6.456259354	35.48135295	2.58E-09	1.46E-07
gene:LOC410151	2.421826704	0.869091872	35.08768399	3.15E-09	1.77E-07
gene:LOC409314	-1.612202655	2.191760705	35.06348742	3.19E-09	1.78E-07
gene:LOC724169	-1.319275176	3.932391623	34.85307115	3.56E-09	1.97E-07
gene:LOC100578976	-1.471742193	2.667160543	34.04878986	5.37E-09	2.95E-07
gene:LOC100577393	1.679146329	2.113160185	33.96483557	5.61E-09	3.05E-07
gene:LOC725033	1.865571128	1.623471117	33.86279271	5.91E-09	3.19E-07
gene:LOC410304	-1.26951396	4.128671661	33.57049833	6.87E-09	3.67E-07
gene:GeneID_410435	-1.197570744	5.683210563	33.5569611	6.92E-09	3.67E-07
gene:LOC726401	1.343046656	3.453715065	32.68043415	1.09E-08	5.71E-07
gene:GeneID_595137	-1.384420542	2.946577068	32.51521459	1.18E-08	6.17E-07
gene:LOC725834	-1.200481485	5.006907472	32.30733104	1.32E-08	6.81E-07
gene:LOC410905	-1.460852131	2.51910781	32.16340314	1.42E-08	7.28E-07
gene:LOC113219301	-2.761406365	0.022118684	32.05278537	1.50E-08	7.64E-07
gene:LOC411586	1.674881107	1.907683973	31.56163533	1.93E-08	9.76E-07
gene:LOC409051	-1.14196903	6.625124095	31.51381966	1.98E-08	9.93E-07
gene:LOC724903	-1.525560565	2.129177339	31.46960018	2.03E-08	1.01E-06
gene:LOC726289	-1.18086146	4.699393708	30.55781452	3.24E-08	1.60E-06
gene:LOC408688	1.278894621	3.539762506	30.48658574	3.36E-08	1.65E-06
gene:LOC408680	1.233833413	3.963607426	30.39940741	3.52E-08	1.71E-06
gene:LOC724823	2.156562648	0.911299954	30.36883245	3.57E-08	1.72E-06
gene:LOC551461	2.055872839	1.048139231	30.212312	3.87E-08	1.85E-06
gene:LOC726238	1.205085954	4.27918685	30.20217115	3.89E-08	1.85E-06
gene:LOC412818	1.845228425	1.39011258	30.19160291	3.91E-08	1.85E-06
gene:LOC550732	-1.220733939	3.604496037	29.14057809	6.73E-08	3.15E-06
gene:LOC100577670	1.352548854	2.785847878	28.82128903	7.94E-08	3.69E-06
gene:LOC726506	2.045814603	0.946310753	28.52138312	9.27E-08	4.28E-06
gene:LOC552142	-1.105389661	5.452186121	28.41143781	9.81E-08	4.50E-06
gene:LOC409007	-1.111717636	5.070779369	27.98526497	1.22E-07	5.56E-06
gene:LOC100576993	-1.181265345	3.776179948	27.85372975	1.31E-07	5.91E-06
gene:LOC408579	2.011662585	0.945903231	27.72627749	1.40E-07	6.27E-06
gene:LOC412855	1.398853445	2.441948363	27.58035962	1.51E-07	6.71E-06
gene:LOC113218723	-1.052908439	7.635454044	27.30084491	1.74E-07	7.71E-06
gene:LOC410535	1.19859241	3.616546778	27.25785476	1.78E-07	7.82E-06
gene:GeneID_503861OS	1.619372146	1.65058229	27.19782612	1.84E-07	8.02E-06
gene:LOC724264	1.925652145	1.100924784	27.02404911	2.01E-07	8.71E-06
gene:LOC411181	1.608018028	1.638188864	26.72629138	2.34E-07	1.01E-05
gene:LOC100576805	-1.065650243	5.549779557	26.46385637	2.69E-07	1.15E-05
gene:LOC410831	-1.063574654	5.295802726	26.08403207	3.27E-07	1.39E-05
gene:LOC410686	-1.030549373	7.108018254	26.02446445	3.37E-07	1.42E-05
gene:LOC726262	1.080693143	4.912130393	26.00465001	3.41E-07	1.43E-05
gene:LOC408278	-1.185217347	3.250005576	25.93214889	3.54E-07	1.47E-05
gene:LOC551259	1.58076304	1.630846313	25.74140592	3.90E-07	1.62E-05
gene:LOC408803	1.393590826	2.227596715	25.63968792	4.11E-07	1.69E-05
gene:LOC551356	1.042483735	5.85447662	25.59446603	4.21E-07	1.72E-05
gene:LOC408539	1.664713023	1.439323687	25.54289205	4.33E-07	1.76E-05
gene:LOC410671	1.198016587	3.210054269	25.15155697	5.30E-07	2.14E-05
gene:LOC102656523	-1.824265172	0.733018741	25.08374274	5.49E-07	2.20E-05
gene:LOC100578321	-1.057708072	4.841768126	25.05460502	5.57E-07	2.22E-05
gene:LOC409711	-1.023759865	6.037922069	24.98125536	5.79E-07	2.29E-05
gene:LOC411079	1.120372907	3.876082348	24.96215904	5.85E-07	2.30E-05
gene:GeneID_406111	1.119966683	3.906298076	24.89567977	6.05E-07	2.37E-05
gene:LOC413998	-1.132391198	3.506605592	24.76462845	6.48E-07	2.52E-05
gene:LOC100578044	-2.134303104	0.248771355	24.63999852	6.91E-07	2.67E-05
gene:LOC113219092	-1.456751922	1.644829669	24.49757664	7.44E-07	2.86E-05
gene:LOC100576478	1.363548531	2.16225819	24.37152216	7.94E-07	3.03E-05
gene:LOC107965041	1.48475098	1.759650931	24.20237454	8.67E-07	3.29E-05
gene:LOC408694	1.191024087	3.115290661	24.15058004	8.91E-07	3.36E-05
gene:LOC724747	2.186552619	0.457701526	24.04211492	9.43E-07	3.54E-05
gene:LOC410689	-0.985069733	7.769484807	24.01316263	9.57E-07	3.57E-05
gene:LOC409786	-1.130451555	3.333072393	23.887582	1.02E-06	3.79E-05
gene:LOC725936	1.351909944	2.168211111	23.85966457	1.04E-06	3.81E-05
gene:LOC107964937	-1.567369896	1.203372083	23.85301565	1.04E-06	3.81E-05
gene:LOC551167	1.146208276	3.310238808	23.745762	1.10E-06	4.01E-05
gene:LOC551736	1.076661804	4.070588687	23.69644326	1.13E-06	4.09E-05
gene:LOC409780	-1.207146273	2.595614623	23.59013399	1.19E-06	4.30E-05
gene:LOC408427	-1.11008078	3.411376665	23.44538475	1.29E-06	4.61E-05
gene:LOC107964762	-1.154819584	2.948387328	23.33753688	1.36E-06	4.84E-05
gene:LOC408845	1.1258139	3.407081863	23.30207347	1.38E-06	4.91E-05
gene:GeneID_408726	-1.601476413	1.093616221	23.2615818	1.41E-06	4.98E-05
gene:LOC725117	1.082079309	3.856526075	23.18494693	1.47E-06	5.16E-05
gene:LOC551757	1.695846006	1.134035906	23.1126098	1.53E-06	5.33E-05
gene:LOC412795	-1.182372706	2.684910027	23.02234928	1.60E-06	5.55E-05
gene:LOC408958	-0.981978052	5.820850875	22.8692421	1.73E-06	5.98E-05
gene:LOC413324	2.860091947	-0.199738709	22.4120548	2.20E-06	7.51E-05
gene:LOC726017	1.626821347	1.22336596	22.39809242	2.22E-06	7.51E-05
gene:LOC408393	1.179345468	2.821808753	22.39453176	2.22E-06	7.51E-05
gene:LOC408884	1.07533248	3.647911264	22.39067064	2.22E-06	7.51E-05
gene:LOC409027	-1.018980635	4.357929198	22.36536644	2.25E-06	7.55E-05
gene:LOC726527	-0.993044838	4.987114969	22.36029256	2.26E-06	7.55E-05
gene:LOC100576251	1.057913943	3.838443434	22.34295319	2.28E-06	7.58E-05
gene:LOC408787	1.654677335	1.15233058	22.15092085	2.52E-06	8.34E-05
gene:LOC409493	-1.084603478	3.367668494	22.05524286	2.65E-06	8.72E-05
gene:GeneID_551648	1.227406056	2.551041304	21.78260671	3.05E-06	1.00E-04
gene:LOC107964028	-1.238349876	2.12380244	21.6231058	3.32E-06	0.000108072
gene:LOC551803	2.152889986	0.325817541	21.59798244	3.36E-06	0.000108567
gene:LOC724803	-1.288213494	1.843177647	21.59496584	3.37E-06	0.000108567
gene:LOC724192	-0.953905071	5.74670843	21.51884635	3.50E-06	0.000112398
gene:LOC100577019	1.147349679	2.850082045	21.48663819	3.56E-06	0.000113733
gene:LOC410035	1.558993472	1.270784066	21.38514929	3.76E-06	0.000119322
gene:LOC408718	1.116979906	3.028003452	21.34800004	3.83E-06	0.000121057
gene:LOC552186	1.678773451	1.010301779	21.1860144	4.17E-06	0.000131086
gene:LOC408754	1.679562908	1.016457194	21.17457665	4.19E-06	0.000131227
gene:LOC100578698	1.313403307	1.985402953	21.14293159	4.26E-06	0.000132765
gene:LOC551364	1.288681245	2.073184826	20.88850789	4.87E-06	0.000150886
gene:LOC100578255	1.384736047	1.730988551	20.82790766	5.02E-06	0.000154988
gene:LOC409165	-0.941946837	5.501014493	20.71286194	5.34E-06	0.000163796
gene:LOC551869	1.11795237	2.911435967	20.69122733	5.40E-06	0.000164869
gene:LOC408775	-0.920021366	6.71784961	20.6624493	5.48E-06	0.000166572
gene:LOC412150	-0.957987318	4.842187292	20.54610052	5.82E-06	0.000176174
gene:LOC724274	1.803416035	0.716154209	20.48698689	6.00E-06	0.000180847
gene:LOC725308	1.309581251	1.970896306	20.42266944	6.21E-06	0.00018564
gene:GeneID_100049572	0.971566801	4.458733776	20.41903328	6.22E-06	0.00018564
gene:LOC409327	1.228469471	2.220821289	20.21389728	6.92E-06	0.000205692
gene:LOC102654448	1.136137188	2.663734704	19.95250649	7.94E-06	0.00023473
gene:LOC409611	-0.93765756	4.880923213	19.87624246	8.26E-06	0.000243163
gene:LOC113218766	-1.467382538	1.050649974	19.64984363	9.30E-06	0.000272492
gene:LOC100577092	1.200774975	2.243001107	19.62168581	9.44E-06	0.000275281
gene:LOC411038	2.728557419	-0.304722859	19.60058991	9.54E-06	0.000277078
gene:LOC724285	-1.039993244	3.131869529	19.51948933	9.96E-06	0.000287791
gene:LOC413427	-0.897672992	6.306045451	19.49464804	1.01E-05	0.00029025
gene:LOC550981	2.21517943	0.105663216	19.464759	1.02E-05	0.000293512
gene:LOC726148	1.031095728	3.350471989	19.40107257	1.06E-05	0.000302115
gene:LOC408963	1.865819337	0.524191987	19.36220478	1.08E-05	0.000306963
gene:LOC412876	1.213201017	2.140978455	19.34144775	1.09E-05	0.000308951
gene:LOC551165	1.656482485	0.873050406	19.33189043	1.10E-05	0.000309139
gene:LOC409139	0.990213045	3.764396722	19.26949057	1.14E-05	0.000318014
gene:LOC100578877	0.932729237	4.699876742	19.24720419	1.15E-05	0.000320349
gene:LOC551086	-1.093416556	2.584246826	19.22199344	1.16E-05	0.000323203
gene:GeneID_406079	1.107323249	2.679871546	19.1322077	1.22E-05	0.000337308
gene:LOC724242	0.92358834	4.926184362	19.06038577	1.27E-05	0.00034874
gene:LOC409847	0.965366892	3.977036403	18.96207923	1.33E-05	0.000364301
gene:LOC551663	0.914672772	5.000060426	18.96078303	1.33E-05	0.000364301
gene:LOC725269	1.21993357	2.01603453	18.75368683	1.49E-05	0.000404359
gene:LOC100577517	0.889658634	5.507714422	18.53452494	1.67E-05	0.000451704
gene:LOC408669	-0.910816913	4.680240816	18.44958839	1.74E-05	0.000470305
gene:LOC409525	1.209500544	2.034048597	18.43142547	1.76E-05	0.000472822
gene:LOC409919	1.782723652	0.562147883	18.40155976	1.79E-05	0.00047829
gene:LOC411805	0.9861757	3.503061316	18.28636326	1.90E-05	0.000505993
gene:GeneID_551010	0.966071334	3.561274578	18.07212589	2.13E-05	0.000563899
gene:LOC411083	-0.869879575	5.749591039	17.99192355	2.22E-05	0.000584775
gene:LOC551381	1.68170028	0.717424041	17.98724954	2.22E-05	0.000584775
gene:GeneID_408764	0.938131871	3.918308174	17.95549295	2.26E-05	0.000590486
gene:LOC100578248	1.407611098	1.3008133	17.95093688	2.27E-05	0.000590486
gene:LOC412235	-1.142984021	2.120991299	17.94548993	2.27E-05	0.000590486
gene:LOC100577636	1.224139461	1.87461249	17.89694487	2.33E-05	0.000603298
gene:LOC413040	0.953671341	3.661187071	17.80786535	2.44E-05	0.000629672
gene:LOC413025	1.024926018	2.989511283	17.76680712	2.50E-05	0.00064063
gene:LOC725548	-0.885512998	4.963917988	17.75981872	2.51E-05	0.00064063
gene:LOC408670	0.929903827	3.973699336	17.74588694	2.52E-05	0.000642778
gene:LOC412927	1.181417499	2.032849144	17.70789253	2.58E-05	0.000653153
gene:LOC408717	-1.098666779	2.339245948	17.69079452	2.60E-05	0.000656456
gene:LOC726793	1.723193755	0.601314885	17.65873362	2.64E-05	0.000664997
gene:LOC100578813	2.055194585	0.137386489	17.63345213	2.68E-05	0.000671263
gene:LOC726599	2.209206962	-0.016440155	17.59595629	2.73E-05	0.000681965
gene:LOC408645	-0.906047307	4.119399972	17.43813399	2.97E-05	0.000738117
gene:LOC410172	-1.109235129	2.184150932	17.40435274	3.02E-05	0.000748451
gene:LOC725543	1.212874844	1.882587909	17.38083388	3.06E-05	0.000752905
gene:LOC408844	-0.912650118	4.10449035	17.37845283	3.06E-05	0.000752905
gene:LOC408770	-0.854274972	5.634039937	17.31405094	3.17E-05	0.000775884
gene:LOC113218721	1.091181982	2.367612888	17.27256799	3.24E-05	0.000789993
gene:LOC408960	1.022175522	2.834038726	17.25257239	3.27E-05	0.000795327
gene:LOC100577995	-0.943787261	3.44594736	17.21676675	3.33E-05	0.000807399
gene:LOC503505	1.442189021	1.116303999	17.19988711	3.36E-05	0.000811011
gene:LOC552424	-1.834796707	0.11562708	17.19400376	3.37E-05	0.000811011
gene:LOC412865	1.36815623	1.306134773	17.14865455	3.46E-05	0.000827506
gene:LOC552022	1.434247639	1.086701812	17.10642373	3.53E-05	0.000842966
gene:GeneID_411321	0.87978459	4.672939789	17.09927724	3.55E-05	0.00084301
gene:LOC113218630	1.901557612	0.241686076	17.07211583	3.60E-05	0.000849486
gene:LOC410867	0.972607497	3.230728653	17.07072883	3.60E-05	0.000849486
gene:LOC724269	1.072138215	2.51233507	17.05778992	3.63E-05	0.000852161
gene:LOC100576591	1.422184704	1.135183661	17.00405692	3.73E-05	0.00087342
gene:LOC725272	0.954351502	3.496650459	16.96646838	3.80E-05	0.000885428
gene:LOC100578925	1.336515206	1.353195295	16.9574741	3.82E-05	0.000885428
gene:GeneID_406150	1.657890807	0.620715978	16.95745724	3.82E-05	0.000885428
gene:LOC100576924	1.43232322	1.076340058	16.85547663	4.03E-05	0.000930938
gene:GeneID_409372	1.013506563	2.835564931	16.80379217	4.15E-05	0.000952083
gene:LOC726510	-0.991872447	2.882856325	16.79924748	4.15E-05	0.000952083
gene:LOC409703	0.993508406	2.984892755	16.76895647	4.22E-05	0.000963961
gene:LOC551130	0.899934788	4.087640528	16.7446858	4.28E-05	0.000972908
gene:LOC100577600	0.865337044	4.714829831	16.64646188	4.50E-05	0.001020988
gene:LOC724138	0.878973087	4.388438168	16.60111898	4.61E-05	0.001042008
gene:LOC724518	1.009765411	2.782076434	16.57500784	4.68E-05	0.001052747
gene:LOC100578611	1.247400951	1.565806806	16.52514693	4.80E-05	0.001077016
gene:LOC411317	-1.674265692	0.249867766	16.403902	5.12E-05	0.00114111
gene:LOC409443	1.402764505	1.162823076	16.40234237	5.12E-05	0.00114111
gene:LOC409670	-0.866262584	4.416983632	16.30923566	5.38E-05	0.001194422
gene:LOC100578865	-0.881956705	4.024621129	16.22895254	5.61E-05	0.001241449
gene:GeneID_409587	-0.830218769	5.555556781	16.22299842	5.63E-05	0.001241449
gene:LOC411958	1.423314254	1.015463757	16.202538	5.69E-05	0.001250632
gene:GeneID_409817	0.818299699	6.212461313	16.15730288	5.83E-05	0.001274149
gene:LOC410718	0.886799956	4.00457911	16.14496559	5.87E-05	0.001274149
gene:LOC410235	1.575328226	0.697808159	16.14447664	5.87E-05	0.001274149
gene:LOC107964958	0.952844189	3.145912307	16.14147841	5.88E-05	0.001274149
gene:LOC113218521	0.944455265	3.231828271	16.04448262	6.19E-05	0.001336594
gene:LOC409665	0.926834053	3.401818059	15.9754437	6.42E-05	0.001381581
gene:LOC410093	1.418144031	1.053336337	15.95444855	6.49E-05	0.001392317
gene:LOC100577226	1.581923555	0.644910834	15.85315978	6.85E-05	0.001463963
gene:LOC100578466	0.826243701	5.299283117	15.81901542	6.97E-05	0.001485667
gene:LOC411078	0.922886023	3.354677811	15.79138674	7.07E-05	0.001502528
gene:LOC100578706	-0.822059549	5.327993814	15.72371601	7.33E-05	0.001552108
gene:LOC100576965	0.929161726	3.264673315	15.65862115	7.59E-05	0.001601171
gene:LOC726349	-0.843220636	4.495485079	15.6016905	7.82E-05	0.001644698
gene:LOC113218809	1.953805799	0.045020395	15.54667186	8.05E-05	0.001687648
gene:LOC726476	0.914385632	3.382722911	15.54059205	8.08E-05	0.001687648
gene:LOC552358	1.393139705	1.023165648	15.49848246	8.26E-05	0.001720061
gene:LOC725450	1.006549559	2.636320685	15.47343354	8.37E-05	0.001737367
gene:LOC102654165	-0.807218862	5.623556513	15.45075515	8.47E-05	0.001752667
gene:LOC413676	1.054426122	2.216126275	15.34671861	8.95E-05	0.001845914
gene:LOC551385	1.205533331	1.563658483	15.31839472	9.08E-05	0.001867791
gene:LOC550655	0.994658695	2.589880429	15.29625944	9.19E-05	0.001883768
gene:LOC550785	0.791654386	6.562131517	15.26010977	9.37E-05	0.001914052
gene:LOC410999	1.414727211	0.911029009	15.24620986	9.44E-05	0.001922069
gene:LOC410860	-1.332438975	0.88700648	15.22201372	9.56E-05	0.001930397
gene:LOC102655868	1.150844978	1.802925653	15.22051474	9.57E-05	0.001930397
gene:LOC408828	1.305871828	1.188264793	15.22014363	9.57E-05	0.001930397
gene:LOC413620	0.866377078	3.917425556	15.20458825	9.65E-05	0.001940262
gene:LOC412308	1.269137424	1.339398212	15.13864101	9.99E-05	0.002000087
gene:LOC727246	0.822141852	4.799372645	15.13544631	0.000100067	0.002000087
gene:LOC408702	-0.990474797	2.502051576	15.11879782	0.000100953	0.002011536
gene:LOC725870	0.858002511	3.937938931	15.07264339	0.000103452	0.002054942
gene:LOC113218862	0.911210803	3.210743633	15.02909309	0.000105866	0.002096418
gene:LOC726240	1.16436007	1.663220243	14.95120684	0.000110327	0.002178034
gene:LOC727232	0.919043284	3.112738949	14.9320022	0.000111456	0.002185021
gene:LOC409293	1.145404444	1.717601917	14.92787671	0.0001117	0.002185021
gene:LOC113219295	-0.973852963	2.495036079	14.92782794	0.000111703	0.002185021
gene:LOC100577334	1.531877616	0.596672986	14.79150874	0.000120075	0.002341644
gene:LOC100577696	1.064689211	2.107824128	14.78266869	0.000120639	0.002345518
gene:LOC410600	-0.860050725	3.647590789	14.74726124	0.000122926	0.002381919
gene:LOC551241	1.088725578	1.933706799	14.74223786	0.000123254	0.002381919
gene:LOC724468	-0.791227792	5.354649595	14.70752596	0.000125544	0.002415394
gene:LOC726153	1.06989502	2.009545759	14.70460349	0.000125739	0.002415394
gene:LOC725732	1.144107209	1.640109175	14.66277151	0.000128561	0.002462223
gene:LOC726468	1.00350837	2.455354258	14.55186987	0.000136353	0.002603698
gene:LOC552460	-1.062122405	1.852090251	14.48938409	0.000140952	0.002683519
gene:LOC413153	1.41279657	0.833843249	14.46803999	0.000142558	0.002706069
gene:LOC551587	0.895322548	3.295488912	14.4623061	0.000142993	0.002706313
gene:LOC411653	0.807994867	4.634157278	14.43559075	0.000145035	0.0027369
gene:LOC410585	-0.877894897	3.309381128	14.39589514	0.000148125	0.002787006
gene:LOC413224	-0.847441515	3.643855829	14.34759013	0.000151974	0.00285107
gene:LOC410696	1.026212249	2.202080859	14.32091414	0.000154143	0.002883324
gene:LOC107964890	-1.04756991	1.848207894	14.26185684	0.000159056	0.002966572
gene:LOC412271	1.824124339	0.093713535	14.20138468	0.00016425	0.003054567
gene:LOC409911	-0.797325931	4.707177138	14.19389036	0.000164905	0.003057893
gene:LOC408935	-0.773319383	5.59259058	14.16800409	0.00016719	0.003091319
gene:LOC411176	0.903615583	2.972291747	14.02123579	0.000180758	0.003332589
gene:LOC102655699	-1.279069692	0.849448842	13.97094905	0.000185657	0.003413114
gene:LOC413569	-0.763368719	5.83399297	13.95632288	0.000187107	0.003429944
gene:GeneID_100216325	-0.790158943	4.709512969	13.94672649	0.000188065	0.003437676
gene:LOC413680	0.790646936	4.777678743	13.9251331	0.000190238	0.003467513
gene:LOC551746	0.968942959	2.4243288	13.87971726	0.00019489	0.003542257
gene:LOC412092	-0.776634647	5.024424534	13.84917004	0.000198084	0.003590136
gene:LOC113219412	-0.78586545	4.724532721	13.83721306	0.000199349	0.003602876
gene:LOC413633	-0.770789768	5.209147088	13.79273795	0.000204124	0.003678814
gene:LOC113219143	0.756451168	6.221776506	13.78119137	0.000205382	0.003691126
gene:LOC100577397	0.897868542	2.945333066	13.75968741	0.000207747	0.003723192
gene:LOC409016	0.782085353	4.744722835	13.64749865	0.000220535	0.003941371
gene:LOC726331	0.778854779	4.739928084	13.58274214	0.000228275	0.004068359
gene:LOC408769	0.782610076	4.588333041	13.55168794	0.000232083	0.00412477
gene:LOC724251	1.005030706	2.128439457	13.54331457	0.00023312	0.004131768
gene:LOC408618	-0.789815183	4.282764266	13.5055624	0.000237857	0.004194799
gene:LOC411953	1.681473774	0.188941793	13.50456158	0.000237984	0.004194799
gene:LOC552081	1.431693687	0.701290154	13.49411724	0.000239313	0.004206655
gene:LOC408824	0.942335073	2.484461707	13.46638336	0.000242876	0.00425763
gene:LOC412893	1.349177038	0.833024275	13.452961	0.00024462	0.004276514
gene:LOC412263	0.790894189	4.288021104	13.39766818	0.000251937	0.004392472
gene:GeneID_406070	0.862860683	3.155510383	13.35293256	0.000258019	0.004486311
gene:LOC409643	-0.733159429	7.191598303	13.30936486	0.000264084	0.004579356
gene:LOC100578031	0.94482096	2.434294982	13.25336263	0.000272091	0.00468345
gene:LOC725131	0.742964772	5.99723415	13.25324395	0.000272109	0.00468345
gene:LOC100578051	1.196953597	1.243866917	13.24721055	0.000272986	0.00468345
gene:LOC408337	0.836468095	3.450638099	13.24706755	0.000273007	0.00468345
gene:LOC113219183	1.307973433	0.902257172	13.19731496	0.00028035	0.00479661
gene:LOC100576963	-0.786325576	4.141701453	13.11488796	0.000292958	0.004998991
gene:LOC724779	-0.815934889	3.52440913	13.04719868	0.000303738	0.005166278
gene:LOC724618	0.870027035	2.991290265	13.04329353	0.000304372	0.005166278
gene:LOC409818	1.103925099	1.531509813	13.02819352	0.000306836	0.00519436
gene:LOC409539	-0.746650904	5.312309085	13.01550765	0.000308922	0.005215904
gene:LOC411494	-0.726656451	6.473224378	12.91531886	0.000325904	0.005486237
gene:LOC410322	-0.76206887	4.570133565	12.9110776	0.000326643	0.005486237
gene:LOC552604	0.751709309	5.01881497	12.87247109	0.000333451	0.005585958
gene:LOC409822	1.185329162	1.251899089	12.84699798	0.000338021	0.00563867
gene:LOC410870	-0.797689061	3.658152256	12.84514842	0.000338355	0.00563867
gene:LOC107964845	1.602455485	0.244420667	12.82714292	0.000341627	0.005678443
gene:LOC413958	-0.898374456	2.551999368	12.80262602	0.000346133	0.00572569
gene:LOC100577778	0.778784951	4.135593175	12.80197131	0.000346254	0.00572569
gene:LOC410449	0.759015599	4.697284842	12.78544431	0.000349327	0.005761647
gene:LOC100578739	0.830807705	3.312832286	12.74321726	0.000357303	0.005878085
gene:LOC113218556	-0.834554916	3.095892996	12.65330293	0.000374903	0.00613802
gene:LOC100578156	-1.117535605	1.203572594	12.65273746	0.000375016	0.00613802
gene:LOC411220	0.723533175	6.029886112	12.5845492	0.000388949	0.006348464
gene:LOC724647	-1.302413943	0.703701645	12.58021117	0.000389853	0.006348464
gene:LOC408509	1.061633066	1.640515176	12.50417868	0.000406043	0.006595369
gene:LOC410925	-0.776629896	3.831280329	12.47334155	0.000412801	0.00668821
gene:LOC724652	-1.104387595	1.250329435	12.43855027	0.000420562	0.006796792
gene:LOC100576552	1.175883766	1.154816828	12.31521004	0.000449282	0.007242699
gene:LOC726106	0.854483781	2.875176206	12.28337773	0.00045701	0.007345288
gene:LOC726866	-0.84322471	2.873196934	12.27843976	0.000458221	0.007345288
gene:LOC408910	-0.752408245	4.27528233	12.27494378	0.00045908	0.007345288
gene:LOC410467	0.70568182	6.805885286	12.23550642	0.000468886	0.007470691
gene:LOC410259	0.745101625	4.523134029	12.23407128	0.000469247	0.007470691
gene:LOC724193	1.304067597	0.800786529	12.19381645	0.000479482	0.007614742
gene:LOC725258	0.900385865	2.492792374	12.14776234	0.000491468	0.007785823
gene:LOC408714	1.211424569	1.033829912	12.14200884	0.000492986	0.007790643
gene:LOC102654975	0.704182144	6.492447053	12.12504711	0.000497491	0.007842508
gene:LOC551528	-0.702925885	6.658141775	12.10881943	0.000501839	0.00788649
gene:LOC410336	1.003359885	1.798703385	12.1054777	0.000502739	0.00788649
gene:LOC552477	0.904523714	2.416901549	12.05077572	0.000517708	0.008087981
gene:LOC102655100	0.729105244	4.918763801	12.04934872	0.000518105	0.008087981
gene:GeneID_551643	0.882103608	2.597343112	12.02037424	0.000526221	0.008194748
gene:LOC411507	1.408144729	0.51729179	11.99363834	0.000533825	0.008293024
gene:LOC410756	0.838107521	2.894077898	11.97148253	0.000540209	0.008358881
gene:LOC113218974	0.903928386	2.320114193	11.96989623	0.00054067	0.008358881
gene:LOC408528	0.764861145	3.92138042	11.9400695	0.000549394	0.008473351
gene:LOC552645	-1.028869676	1.492715801	11.93461679	0.000551005	0.008477807
gene:LOC410895	-0.761292274	3.932417041	11.92595265	0.000553573	0.00849695
gene:LOC410562	1.077196044	1.417225245	11.77265208	0.000601073	0.009204017
gene:LOC100577385	0.909834065	2.207310278	11.68452271	0.000630222	0.009627384
gene:GeneID_408485	1.358801514	0.555334514	11.62125422	0.000652024	0.009936787
gene:LOC725978	-1.43183819	0.141506406	11.59139991	0.000662575	0.010073655
gene:LOC552209	0.926710807	2.097262459	11.57361945	0.000668941	0.010146393
gene:LOC552086	1.18005678	1.020471879	11.50458488	0.000694247	0.010505403
gene:LOC409882	-0.741683697	3.924710951	11.47141338	0.000706749	0.010669417
gene:LOC107964499	-0.837640879	2.601147627	11.4111504	0.000730046	0.010979736
gene:LOC410630	0.757883719	3.716451129	11.4094173	0.000730727	0.010979736
gene:LOC107965037	-0.706118422	4.856457921	11.33855758	0.000759143	0.011380045
gene:LOC410202	0.810869385	2.933854439	11.25646906	0.00079346	0.011866758
gene:LOC411365	1.118863129	1.170639654	11.2305105	0.000804635	0.012005904
gene:LOC412926	0.740051933	3.895465177	11.2100725	0.000813545	0.01211069
gene:LOC409565	0.836407149	2.669092639	11.17212766	0.000830353	0.012332287
gene:LOC113218880	1.075065147	1.252951013	11.12070364	0.000853694	0.012649654
gene:LOC409231	0.943839012	1.904120479	11.09276519	0.000866652	0.012812066
gene:LOC100578112	1.278789551	0.681632917	11.06388484	0.000880255	0.012983258
gene:LOC113218740	0.882164058	2.206760399	11.05854071	0.000882796	0.012990869
gene:LOC725557	0.786805224	3.051300683	11.0086255	0.000906889	0.01330967
gene:LOC551780	-0.691629043	5.078522008	11.00511287	0.000908609	0.01330967
gene:LOC408767	0.972060586	1.719098822	10.97282379	0.000924578	0.013512734
gene:LOC102653678	0.964679983	1.733801915	10.95337735	0.000934332	0.013624253
gene:LOC408508	0.799823665	2.930115901	10.9462517	0.000937932	0.013645735
gene:LOC550973	-0.76658616	3.287572474	10.94009885	0.000941051	0.01366015
gene:LOC413698	0.844421076	2.531107159	10.90196841	0.000960621	0.013896582
gene:LOC725746	1.288784708	0.632255586	10.89994488	0.000961671	0.013896582
gene:LOC102654200	1.24335381	0.716933904	10.89276495	0.000965406	0.013919203
gene:LOC409640	1.068944234	1.232714506	10.76012612	0.001037103	0.014900493
gene:LOC113219100	-0.806937267	2.643889642	10.75832838	0.001038111	0.014900493
gene:LOC100577231	0.929726646	1.892027735	10.74812712	0.001043849	0.01494941
gene:LOC100578205	1.367792014	0.398965131	10.72376111	0.001057685	0.015113818
gene:LOC724443	1.301425491	0.537012791	10.69136939	0.001076365	0.015346573
gene:LOC107965047	-1.133621204	0.768490632	10.60704303	0.001126577	0.01602687
gene:LOC551205	-0.706953087	4.139477784	10.60011756	0.001130805	0.016051422
gene:LOC100578822	0.813871686	2.665598376	10.57152379	0.00114843	0.016265625
gene:LOC113218545	0.975916932	1.571277789	10.53144034	0.001173607	0.016585602
gene:GeneID_552255	-0.736705721	3.387285947	10.49588009	0.00119641	0.016852625
gene:LOC413382	0.778482678	2.964979721	10.4938041	0.001197755	0.016852625
gene:GeneID_100576395	-1.001911551	1.328472989	10.46946675	0.001213637	0.017038726
gene:LOC411199	0.872259175	2.158139588	10.40076419	0.001259632	0.017633683
gene:LOC725718	-0.665706245	5.422669056	10.39800996	0.001261512	0.017633683
gene:LOC410417	1.392631655	0.312969625	10.3365569	0.001304211	0.018190904
gene:LOC113218727	-0.843312716	2.127010371	10.32369035	0.001313334	0.018240126
gene:LOC413550	-0.756716276	3.135752743	10.32335672	0.001313572	0.018240126
gene:LOC102656505	1.347757795	0.402366189	10.31957151	0.001316268	0.018240126
gene:LOC413912	-0.679164138	4.620864767	10.30595317	0.001326017	0.018335621
gene:LOC552508	0.978020023	1.579130276	10.30037986	0.001330028	0.01835153
gene:LOC410775	0.71647132	3.694690752	10.24378783	0.001371457	0.018879942
gene:LOC408298	-0.647644573	6.333168694	10.2374892	0.001376148	0.018879942
gene:GeneID_409779	0.758106732	3.135532889	10.23614251	0.001377153	0.018879942
gene:LOC410514	0.734965132	3.436772226	10.22815682	0.001383128	0.018921429
gene:LOC410998	-0.676998231	4.595223928	10.19017021	0.001411913	0.019252026
gene:LOC409001	0.6765452	4.731780064	10.18836521	0.001413296	0.019252026
gene:LOC724852	0.998950323	1.396253942	10.18079467	0.00141911	0.019290276
gene:LOC408619	-0.677968907	4.524981123	10.15187228	0.001441548	0.019553847
gene:LOC409729	-0.636471325	7.787243203	10.14345246	0.001448147	0.01960192
gene:LOC414025	1.209599571	0.7033104	10.13027843	0.001458534	0.019700953
gene:GeneID_408758	0.719012667	3.596706798	10.08276308	0.001496627	0.020150427
gene:LOC102654076	1.097298953	1.037089489	10.08096167	0.001498091	0.020150427
gene:LOC107964805	1.080333718	1.038138879	10.05815469	0.001516751	0.020353757
gene:LOC408339	0.918522602	1.797942766	10.05475451	0.001519553	0.020353757
gene:LOC412769	-1.282049078	0.225730297	10.049446	0.001523938	0.020369966
gene:LOC408955	1.122684141	0.921681648	10.0324816	0.001538037	0.020515685
gene:LOC550899	0.765158704	2.895131587	10.01104144	0.001556045	0.020712832
gene:LOC100577892	1.404554696	0.217282686	9.993889011	0.001570606	0.020863365
gene:LOC100577772	0.84473298	2.154806751	9.952682232	0.001606152	0.021291471
gene:LOC551895	-0.742178331	3.073510104	9.924188095	0.001631208	0.021560564
gene:LOC552243	0.656364086	5.09263734	9.915010892	0.001639362	0.021560564
gene:LOC725782	-0.682953052	4.128246198	9.912396842	0.001641692	0.021560564
gene:LOC413562	0.865217417	2.040015639	9.910823253	0.001643096	0.021560564
gene:LOC408826	0.648897936	5.515598175	9.910646637	0.001643254	0.021560564
gene:LOC410820	-0.657612039	4.89319099	9.902145027	0.001650862	0.02161619
gene:LOC113218927	-1.094927135	0.786606508	9.895171517	0.00165713	0.021654066
gene:LOC409082	-0.651238521	5.213969239	9.859706039	0.001689381	0.022030627
gene:LOC408914	0.739357367	3.141350754	9.84570531	0.001702287	0.022094863
gene:LOC409675	-0.63060522	7.036362518	9.840848968	0.001706787	0.022094863
gene:LOC725952	1.47107768	0.100931196	9.840680921	0.001706943	0.022094863
gene:LOC725885	-0.664273095	4.561040582	9.839454233	0.001708082	0.022094863
gene:LOC724439	0.825620744	2.301319682	9.828756927	0.001718044	0.022179017
gene:LOC725999	-0.830342789	2.129785212	9.810752223	0.001734945	0.022352227
gene:LOC412956	0.859919233	2.032022115	9.800099384	0.001745024	0.022437027
gene:LOC725045	-1.135722344	0.601027124	9.749905291	0.00179332	0.023011876
gene:LOC409422	0.814111829	2.379093133	9.719453387	0.001823277	0.023349596
gene:LOC410005	0.974525075	1.419877057	9.691724287	0.001850998	0.023657372
gene:LOC100577739	-0.680243732	3.966577593	9.687148603	0.001855613	0.023669207
gene:LOC102654959	-0.627877876	6.467836171	9.667784494	0.001875273	0.023795955
gene:LOC551930	0.834522093	2.223471769	9.667163658	0.001875907	0.023795955
gene:LOC102653748	1.152406525	0.768613121	9.664934678	0.001878184	0.023795955
gene:LOC725064	-0.662032411	4.42486324	9.662783572	0.001880385	0.023795955
gene:LOC726326	1.425950377	0.109267276	9.656930981	0.001886385	0.023824894
gene:LOC552294	0.626567998	6.762273812	9.640714831	0.001903112	0.023988927
gene:LOC726896	-0.768656663	2.583572236	9.612308792	0.001932775	0.024315067
gene:LOC100578445	1.160914906	0.722134717	9.577205957	0.00197008	0.024735877
gene:LOC410006	0.744244316	2.940911014	9.560081883	0.001988542	0.024915723
gene:GeneID_807697	0.701810095	3.616468222	9.556735718	0.001992171	0.024915723
gene:LOC410577	0.739648762	3.026441926	9.506412847	0.00204755	0.025522284
gene:LOC552261	1.007614882	1.2329518	9.505450352	0.002048625	0.025522284
gene:LOC100577999	-1.161425648	0.457016793	9.479284843	0.00207805	0.025838694
gene:LOC410812	-0.76897186	2.561978533	9.442741199	0.002119864	0.026307637
gene:LOC725093	-0.757506201	2.631969351	9.410505647	0.002157457	0.026722482
gene:LOC100578337	-0.646015043	4.669803807	9.380404238	0.002193172	0.027112506
gene:LOC100578349	0.829288258	2.092402812	9.366154266	0.002210288	0.027271549
gene:LOC552328	1.053713633	0.978860453	9.361619477	0.002215763	0.02728663
gene:GeneID_408879	1.236377449	0.460526938	9.35713459	0.002221191	0.027301079
gene:GeneID_406110	0.652137379	4.463075508	9.314953754	0.002272911	0.027883361
gene:LOC408435	-0.62416731	5.613279016	9.28580656	0.002309362	0.028276465
gene:LOC552278	0.790758807	2.426929591	9.229369334	0.002381637	0.029105868
gene:LOC414035	-0.675863213	3.749699869	9.212430864	0.002403773	0.029320547
gene:LOC100577623	0.692782279	3.465728961	9.181722104	0.002444439	0.029760003
gene:LOC100577936	0.65636412	4.152142198	9.148135862	0.002489716	0.03025382
gene:LOC726101	0.65162218	4.285076763	9.135233945	0.002507334	0.030410312
gene:LOC552577	-0.703082017	3.057140973	9.105766712	0.002548049	0.030845815
gene:LOC100576333	-0.678697752	3.569849551	9.09722931	0.00255997	0.030931765
gene:LOC724997	0.885483061	1.735626025	9.092456354	0.002566659	0.030954296
gene:LOC102655453	-0.929741418	1.293820837	9.079090603	0.002585486	0.031077859
gene:LOC409796	-0.651022697	4.213763217	9.078308141	0.002586592	0.031077859
gene:LOC107964573	1.023976071	1.01894736	9.03535897	0.002648071	0.031757047
gene:LOC726188	0.711526823	3.055849472	9.017266061	0.002674411	0.031986009
gene:LOC412888	1.260165984	0.360503094	9.015406639	0.002677133	0.031986009
gene:LOC724453	-0.648935005	4.209900269	9.000035669	0.002699743	0.032196196
gene:LOC409360	0.923654372	1.482349523	8.994934305	0.00270729	0.032226295
gene:LOC413697	1.075827649	0.834028765	8.972927129	0.002740093	0.03255636
gene:LOC102654911	1.28308983	0.31681152	8.937630566	0.002793549	0.033130144
gene:LOC408822	0.663780478	3.785332314	8.929374652	0.002806204	0.033218829
gene:LOC413736	0.73095296	2.845471575	8.904620576	0.0028445	0.033610148
gene:LOC406124	0.628965001	4.685159691	8.881395076	0.002880913	0.033952047
gene:LOC552068	0.825040032	2.018857166	8.879427978	0.002884019	0.033952047
gene:LOC411348	0.769130238	2.404771994	8.862115924	0.002911499	0.034212778
gene:LOC408429	0.799309008	2.158938172	8.796120953	0.003018717	0.03540784
gene:LOC551313	0.872744196	1.692123766	8.767095132	0.003067135	0.035910112
gene:LOC100578780	0.662800157	3.785965503	8.744473888	0.003105417	0.036292085
gene:LOC410291	0.770711027	2.344044716	8.67027808	0.003234418	0.037661169
gene:LOC100578461	1.016582565	0.952259384	8.667242107	0.003239811	0.037661169
gene:GeneID_408385	0.597013918	6.310018306	8.664142308	0.003245327	0.037661169
gene:LOC410386	0.960223763	1.213488547	8.663739158	0.003246045	0.037661169
gene:LOC725740	1.160990272	0.563695279	8.654246495	0.003263	0.037789544
gene:LOC412993	-0.707251377	2.81499525	8.642440825	0.003284211	0.037966667
gene:LOC107965147	-0.69839832	2.898130733	8.638830831	0.003290725	0.037969621
gene:LOC102654051	-0.987904718	0.880709042	8.635745731	0.003296303	0.037969621
gene:LOC726655	0.953251986	1.240248153	8.620475942	0.00332405	0.038220616
gene:LOC725144	-0.647662919	3.841070702	8.614421117	0.003335118	0.038279276
gene:LOC409856	0.704017413	2.988326442	8.607920341	0.003347043	0.038347545
gene:LOC102654998	1.153265005	0.553935744	8.563414181	0.003429856	0.039226303
gene:LOC412035	0.793350573	2.141147052	8.507129911	0.003537576	0.040386276
gene:LOC726189	-1.19299206	0.254705275	8.470550003	0.003609423	0.041133316
gene:LOC726335	0.751726279	2.403507627	8.452429695	0.003645561	0.041457143
gene:LOC410201	0.617212282	4.632080182	8.449837065	0.003650761	0.041457143
gene:LOC409378	0.878178764	1.551304514	8.42984248	0.003691123	0.041841425
gene:LOC409905	1.062542055	0.756792635	8.333783877	0.003891452	0.044034489
gene:LOC113218982	1.029220127	0.854531716	8.324962802	0.003910394	0.044170928
gene:LOC413343	-1.035902706	0.648833475	8.320277624	0.003920493	0.044207173
gene:LOC409781	0.681044361	3.141135925	8.311978842	0.003938446	0.044320363
gene:LOC412085	1.003451709	0.997740339	8.308776496	0.003945396	0.044320363
gene:LOC409865	0.648371301	3.680448988	8.305151279	0.003953279	0.044320363
gene:LOC409242	-0.581211564	6.551507381	8.302909309	0.003958162	0.044320363
gene:LOC408664	-0.614045724	4.39476464	8.292703507	0.003980469	0.044492484
gene:LOC409244	0.867911715	1.569619656	8.28786849	0.003991081	0.044533521
gene:LOC408909	0.873399398	1.537027856	8.280843569	0.004006551	0.044628528
gene:LOC725588	0.855487889	1.582138655	8.238128367	0.004101941	0.045552222
gene:LOC408547	0.579823831	6.488874537	8.236455713	0.004105723	0.045552222
gene:LOC411675	0.857426531	1.619086616	8.234223499	0.004110776	0.045552222
gene:LOC409362	0.600074213	5.003477823	8.223796603	0.004134461	0.04572953
gene:LOC411086	0.735928385	2.459701691	8.220915083	0.004141031	0.04572953
gene:LOC552805	0.827212397	1.777085534	8.211101135	0.004163488	0.045898518
gene:LOC408862	-0.671407145	3.101566237	8.194326203	0.00420216	0.046245381
gene:LOC413086	-0.757167862	2.08567272	8.16688969	0.0042662	0.046869761
gene:LOC725992	0.757828129	2.263633903	8.151922245	0.004301554	0.047101802
gene:LOC410779	0.583610268	5.763675457	8.151732702	0.004302004	0.047101802
gene:LOC408311	-0.601958974	4.639822725	8.14053205	0.004328658	0.047286597
gene:LOC408275	0.842404759	1.644348957	8.13845386	0.004333622	0.047286597
gene:LOC411099	-0.632192316	3.727799761	8.123350832	0.004369872	0.047601182
gene:LOC100577322	0.623171017	4.022069246	8.11521346	0.00438953	0.047734283
gene:LOC100577833	0.704549605	2.776670648	8.108846516	0.004404975	0.047821182
gene:LOC408329	0.815915095	1.778002907	8.087689234	0.004456695	0.048300937
gene:LOC102656465	-0.580833334	5.768755539	8.08217714	0.004470271	0.048366371
gene:LOC102654084	0.696686873	2.784263479	8.068479198	0.00450419	0.048651323
gene:LOC100576640	-0.819576538	1.578251184	8.024099725	0.004615896	0.049741965
gene:LOC100578810	-0.951549903	0.883830439	8.022228176	0.004620669	0.049741965
gene:LOC724593	-0.665961567	3.046594567	8.011366946	0.004648464	0.04988284
gene:LOC102654866	0.961701252	1.020924706	8.011039338	0.004649305	0.04988284
gene:LOC550975	1.218682685	0.224410522	8.006736643	0.004660365	0.049897221
gene:LOC408677	-0.76163783	1.976855441	8.002120484	0.00467226	0.049897221
gene:LOC725946	0.990388151	0.927266094	8.001408266	0.004674098	0.049897221
gene:LOC408973	0.759122392	2.182142107	7.998445367	0.004681753	0.049897221
gene:GeneID_408995	0.910767547	1.221637234	7.942572732	0.004828514	0.051376028
gene:LOC409318	0.708248783	2.561818859	7.931123462	0.004859162	0.051536082
gene:LOC408354	0.627251786	3.755183721	7.930952364	0.004859621	0.051536082
gene:LOC724613	-0.603333998	4.21327001	7.868733712	0.005029686	0.053251596
gene:LOC727271	0.863139127	1.428835913	7.863639038	0.005043878	0.053297803
gene:LOC113218552	0.95587827	1.018440376	7.861207667	0.005050665	0.053297803
gene:LOC100577661	-0.792653129	1.765032678	7.856323189	0.005064328	0.053354229
gene:LOC411227	-0.580584758	5.157082465	7.850617198	0.005080336	0.053372304
gene:LOC100576956	0.874832294	1.349457715	7.84978311	0.00508268	0.053372304
gene:LOC409217	0.683864855	2.843735935	7.842652573	0.005102768	0.053495681
gene:LOC411116	-0.606728556	4.028798149	7.83939242	0.005111979	0.05350482
gene:LOC552720	0.927342154	1.203662492	7.821839751	0.005161862	0.053938941
gene:LOC409838	0.961906383	0.988946656	7.79449513	0.005240565	0.054672303
gene:LOC414021	0.605512564	4.152454797	7.768374448	0.005316888	0.055378491
gene:GeneID_406083	0.848756231	1.501784392	7.760806971	0.00533921	0.055444405
gene:LOC408890	0.591979394	4.592417697	7.760370935	0.005340499	0.055444405
gene:LOC411229	0.72790674	2.335033669	7.751747643	0.005366059	0.055619764
gene:LOC409690	-0.614989535	3.800385802	7.738875635	0.005404444	0.055893621
gene:LOC408554	-0.564286371	6.069087823	7.735742969	0.005413828	0.055893621
gene:LOC102656786	-0.838914121	1.397939383	7.734147239	0.005418615	0.055893621
gene:LOC552420	1.290420643	0.025332683	7.725246074	0.005445394	0.056079689
gene:GeneID_807698	0.569800607	5.738118191	7.72130016	0.005457308	0.056112322
gene:LOC411213	-0.591048874	4.42283701	7.710986194	0.005488576	0.056343525
gene:LOC100576540	-0.636406251	3.314879702	7.70704393	0.005500575	0.056376505
gene:LOC724536	1.04201304	0.683184595	7.692111081	0.005546271	0.056669672
gene:LOC551320	-0.564052073	5.945162163	7.691924646	0.005546844	0.056669672
gene:LOC724736	-0.633335653	3.328963443	7.648156035	0.005683038	0.057968797
gene:LOC410785	-0.559155474	6.315029221	7.640882944	0.005705998	0.058110608
gene:LOC102653922	1.171501524	0.289379537	7.6361918	0.005720857	0.058169604
gene:LOC100577498	0.63305584	3.384762446	7.631268207	0.005736495	0.058236318
gene:LOC100578253	-0.642547871	3.151172935	7.600676214	0.005834641	0.059139114
gene:LOC413378	-0.926243755	0.940736511	7.596084885	0.005849519	0.05919639
gene:LOC551451	0.823135389	1.599079673	7.590156066	0.005868787	0.059297853
gene:LOC102654462	1.125721167	0.387313233	7.57934277	0.005904096	0.059553777
gene:LOC409131	0.6240576	3.575803683	7.576481288	0.005913476	0.059553777
gene:LOC412748	0.824274596	1.57991856	7.573896557	0.005921962	0.059553777
gene:LOC724710	0.982901451	0.871017147	7.53886431	0.006038209	0.060627777
gene:LOC410468	0.667666746	2.865809322	7.524229945	0.006087457	0.061026757
gene:LOC725207	0.817118652	1.603842349	7.482932588	0.006228654	0.062344846
gene:LOC410136	0.685328783	2.602736019	7.479741433	0.006239703	0.062358155
gene:LOC724665	-0.575590637	4.760076755	7.466266815	0.006286578	0.062669474
gene:LOC408964	-0.584603007	4.339006491	7.465175512	0.00629039	0.062669474
gene:LOC100576471	0.806608497	1.631737752	7.449008221	0.006347141	0.063136835
gene:LOC411764	-0.742640572	1.936210768	7.432753309	0.006404727	0.063520009
gene:LOC409472	-0.599874829	3.848479356	7.432546832	0.006405462	0.063520009
gene:LOC552017	-0.567668893	4.956590103	7.42971174	0.006415562	0.063521982
gene:LOC413968	-0.555185583	5.832466522	7.415993602	0.00646466	0.063909493
gene:LOC408576	-0.569941022	4.780410743	7.404247558	0.006507005	0.064229149
gene:LOC552048	-0.637075843	3.090774347	7.387128974	0.006569226	0.064743713
gene:LOC107965471	1.006741666	0.694601	7.366911023	0.006643496	0.065375259
gene:LOC102656914	-0.697119988	2.332115193	7.363266428	0.006656975	0.065407582
gene:LOC410649	0.572870567	4.744667008	7.352040003	0.00669867	0.065716619
gene:LOC410271	0.632139637	3.20832455	7.324000476	0.006803979	0.066647834
gene:LOC725619	0.613023359	3.510570352	7.314338164	0.006840659	0.06690498
gene:LOC412810	1.002845539	0.689312549	7.309053417	0.006860806	0.066999893
gene:LOC107965883	-1.070628821	0.276575229	7.303774513	0.006880991	0.067094891
gene:LOC410301	-0.873271475	1.082065941	7.296799361	0.006907755	0.067253655
gene:LOC102654726	-1.138463398	0.080692693	7.26845908	0.007017598	0.068219562
gene:LOC724847	0.979682797	0.798395721	7.260752166	0.007047777	0.06831163
gene:LOC551460	0.886723569	1.160282112	7.260602688	0.007048363	0.06831163
gene:LOC100578715	-0.669371584	2.594621365	7.254359362	0.00707291	0.068415252
gene:LOC102656661	-1.041258648	0.384538212	7.251976155	0.007082303	0.068415252
gene:LOC100578833	-0.981188689	0.602753851	7.249761075	0.007091045	0.068415252
gene:LOC409238	-0.734443741	1.94384224	7.246886496	0.007102406	0.068421973
gene:LOC107965348	1.201335799	0.16024743	7.24362179	0.007115331	0.068443722
gene:LOC726721	0.729141642	2.054056661	7.204383214	0.007272574	0.069851548
gene:LOC552564	-0.578459926	4.245218002	7.184003727	0.007355638	0.070543761
gene:LOC409166	-0.616662592	3.296189623	7.17458201	0.007394367	0.070809345
gene:LOC100576612	-0.903902268	0.865639613	7.167663956	0.007422937	0.070976999
gene:GeneID_408521	-0.535877931	7.181010242	7.155195015	0.007474717	0.071365748
gene:LOC411647	-0.611447569	3.401619471	7.152142217	0.00748745	0.0713811
gene:LOC409000	0.550984624	5.378120717	7.132694581	0.00756909	0.072052342
gene:LOC100577273	0.689594703	2.368309928	7.118704623	0.00762838	0.072413504
gene:LOC725405	-0.742608319	1.814068648	7.118417491	0.007629602	0.072413504
gene:LOC726972	-0.61032198	3.338930734	7.098021564	0.007716909	0.073133952
gene:LOC409976	-0.71109531	2.118819982	7.086861998	0.00776511	0.073482217
gene:LOC409073	0.64524997	2.863006658	7.047536254	0.007937435	0.075002334
gene:LOC725395	-0.633075805	2.890782022	7.025761829	0.008034528	0.075808137
gene:LOC408951	-0.533690279	6.706296215	7.022965535	0.008047085	0.075815118
gene:LOC409774	0.573329002	4.193426158	7.003294976	0.008135983	0.076497646
gene:GeneID_406072	0.650902634	2.717244398	6.997384696	0.008162889	0.076497646
gene:LOC411809	-0.542867727	5.575915169	6.996655045	0.008166217	0.076497646
gene:LOC409011	-0.838143536	1.174639599	6.996435042	0.008167221	0.076497646
gene:LOC113219098	-0.636252133	2.83823589	6.986653268	0.008211976	0.076804722
gene:LOC551647	0.612086559	3.244204198	6.974037994	0.008270067	0.077235443
gene:LOC107964994	-1.127552956	-0.004899243	6.969354843	0.008291739	0.077325284
gene:LOC409456	-0.583739026	3.739133457	6.954175293	0.008362384	0.077870907
gene:LOC409791	-0.535838909	5.928066841	6.943727946	0.008411363	0.078213486
gene:LOC408944	-0.530689759	6.401670714	6.907598049	0.008583022	0.079694163
gene:GeneID_406084	-0.571566398	3.958111761	6.886592088	0.008684468	0.080519577
gene:LOC113218811	0.908685651	0.949781462	6.882890047	0.008702474	0.080570087
gene:LOC552410	-0.800497045	1.363987403	6.876557503	0.008733362	0.08073955
gene:LOC100576826	1.006002674	0.625654098	6.871478416	0.008758217	0.080852833
gene:LOC413785	-0.702361764	2.057182103	6.854305061	0.008842794	0.081474492
gene:GeneID_408489	-0.533652717	5.77267155	6.852657169	0.008850954	0.081474492
gene:LOC410363	0.560955192	4.347513593	6.848770993	0.008870227	0.081534924
gene:LOC409118	1.294567627	-0.161081753	6.842470867	0.008901563	0.081705907
gene:LOC409686	0.639048116	2.762538063	6.797627969	0.009127906	0.083604066
gene:LOC552286	-0.689225168	2.155046827	6.796354044	0.009134422	0.083604066
gene:LOC727309	-0.754609659	1.56332667	6.789463342	0.009169747	0.083807831
gene:LOC102654674	-0.729090562	1.712940858	6.771523786	0.009262372	0.084533966
gene:GeneID_727274	-0.564711655	3.97502757	6.717856049	0.00954523	0.086991759
gene:LOC725662	-0.536101621	5.195309396	6.714185925	0.009564894	0.087045696
gene:LOC107965212	0.797202483	1.439986989	6.709975626	0.009587504	0.087045696
gene:LOC409315	0.734634422	1.867372466	6.708292715	0.009596556	0.087045696
gene:LOC551520	-0.782530457	1.365234335	6.70664705	0.009605417	0.087045696
gene:LOC412722	-0.526972558	5.94671821	6.695363725	0.009666395	0.087474736
gene:LOC406096	0.577850512	3.711903321	6.670338638	0.009803056	0.088586489
gene:LOC552536	0.753706061	1.702852363	6.663335856	0.009841651	0.088758839
gene:LOC107964288	-0.879335319	0.893851877	6.661861644	0.009849796	0.088758839
gene:LOC408292	0.721004785	1.906592866	6.641391201	0.00996361	0.089658514
gene:LOC552251	-1.01007706	0.317865724	6.637804579	0.009983689	0.089713377
gene:LOC113218944	0.560281413	4.028652084	6.632356987	0.010014267	0.089862288
gene:LOC102656183	-0.734387902	1.749007285	6.606756408	0.010159255	0.090928735
gene:LOC410589	0.568194955	3.870656447	6.606370543	0.010161456	0.090928735
gene:LOC409034	-0.537168179	4.807650283	6.596077978	0.010220366	0.091328504
gene:LOC412103	0.700154591	2.027167706	6.587515255	0.010269641	0.091580068
gene:LOC113218980	0.616016992	2.872826835	6.586228816	0.010277065	0.091580068
gene:GeneID_406122	-0.51195066	7.884447987	6.578537857	0.010321564	0.091849038
gene:LOC413612	0.789409456	1.451445918	6.57350368	0.010350799	0.091981612
gene:LOC408991	-0.566223719	3.789943777	6.564253857	0.010404735	0.092333031
gene:LOC410609	0.527615634	5.350531928	6.555990599	0.010453163	0.092634659
gene:LOC100578828	0.913892511	0.838903321	6.55284321	0.010471669	0.092670662
gene:LOC725393	0.604454325	3.106099433	6.541241542	0.010540176	0.093064717
gene:LOC724501	0.658918293	2.440634198	6.539750138	0.010549016	0.093064717
gene:LOC409576	0.681417084	2.205491679	6.5371615	0.010564378	0.093064717
gene:LOC552019	-0.666257614	2.178618566	6.535505467	0.010574217	0.093064717
gene:LOC102655966	0.961002566	0.622372438	6.525224133	0.010635515	0.093475975
gene:LOC102653680	-0.681113175	2.039583982	6.501911241	0.01077586	0.094579911
gene:LOC551711	0.748023433	1.674202432	6.488828562	0.010855449	0.095148305
gene:LOC552499	0.845632135	1.150923925	6.480581034	0.010905933	0.095460388
gene:LOC724493	-0.796221359	1.179316768	6.472947897	0.010952871	0.095740623
gene:LOC409778	0.828868127	1.201361181	6.459491448	0.011036123	0.096337091
gene:LOC411052	-0.693317876	1.915912968	6.456885782	0.011052318	0.096347382
gene:LOC552040	0.606506594	3.016257695	6.453762151	0.011071765	0.096385951
gene:LOC113218987	0.883954186	0.935240818	6.445791487	0.011121548	0.096688148
gene:GeneID_410279	-0.525398251	5.16657325	6.441865708	0.011146152	0.096770923
gene:GeneID_406099	-0.621781177	2.733422525	6.436388774	0.011180571	0.096938572
gene:LOC113219021	0.573517733	3.631693042	6.432694659	0.011203848	0.097009292
gene:LOC100577216	0.743484019	1.702903924	6.417072993	0.01130283	0.097734448
gene:LOC412750	-0.565341519	3.65271913	6.414659374	0.011318204	0.097735659
gene:LOC411175	0.603341285	3.028552911	6.405865957	0.011374394	0.09804036
gene:LOC410398	0.684156884	2.087589586	6.404359203	0.011384051	0.09804036
gene:LOC100578429	-0.641942489	2.383798112	6.381964003	0.011528579	0.099022626
gene:LOC100578215	-0.868431357	0.903053525	6.380856818	0.011535773	0.099022626
gene:LOC410060	0.524235898	5.105218243	6.379528687	0.011544408	0.099022626
gene:LOC102654970	0.591769613	3.166752287	6.376933623	0.011561301	0.099035122
gene:LOC413755	-0.544187763	4.179744558	6.360051878	0.011671813	0.09981159
gene:LOC413423	-0.537742516	4.392496372	6.356537175	0.011694957	0.09981159
gene:LOC409288	0.661801172	2.325418501	6.355982324	0.011698615	0.09981159
gene:LOC102654696	0.630758976	2.580947587	6.346184574	0.011763403	0.100231067
gene:LOC409546	0.774595075	1.46564678	6.342864282	0.011785442	0.100285671
gene:GeneID_104797386	-0.756520271	1.373214061	6.337256736	0.011822759	0.100469965
gene:LOC725243	0.796258534	1.309110163	6.332750786	0.011852833	0.100494659
gene:LOC408556	-0.590615553	3.048452021	6.332128729	0.011856991	0.100494659
gene:LOC100576948	0.554078302	3.88579251	6.318126843	0.011950981	0.101145248
gene:LOC102654776	-0.514179615	5.59520462	6.316006418	0.011965281	0.101145248
gene:LOC551644	-0.569321574	3.542995641	6.310249142	0.012004197	0.101218063
gene:LOC100577004	0.553603258	3.852647803	6.310064565	0.012005447	0.101218063
gene:LOC413377	-0.526810769	4.698156116	6.284498094	0.012179857	0.102553754
gene:GeneID_406154	-0.512340972	5.733475503	6.279067455	0.012217237	0.102733676
gene:LOC411796	-1.018839789	0.215622934	6.274154745	0.012251155	0.102884042
gene:LOC724333	0.629969481	2.574921661	6.270483291	0.012276565	0.102962671
gene:LOC411552	-0.576870348	3.299766182	6.267755552	0.01229548	0.10298668
gene:LOC102656508	0.83070062	1.066446069	6.262362507	0.012332963	0.10316596
gene:LOC410140	0.530354833	4.519268367	6.240850987	0.012483648	0.104221385
gene:LOC551265	0.751275334	1.56182167	6.239720082	0.012491622	0.104221385
gene:LOC725415	0.514206757	5.466381484	6.232429261	0.012543155	0.104515429
gene:LOC410371	-0.534670609	4.269366695	6.214008377	0.012674332	0.105471488
gene:LOC102655980	-0.519907923	4.922011834	6.210393235	0.012700241	0.105527646
gene:LOC550858	1.068435204	0.243284217	6.208479888	0.012713976	0.105527646
gene:LOC107964583	0.717498859	1.73756304	6.203364836	0.012750768	0.105696293
gene:LOC406146	0.834705588	1.056135775	6.199576314	0.01277809	0.105786095
gene:LOC409600	-0.742293444	1.44311761	6.182751648	0.012900151	0.106528282
gene:LOC102654810	1.008498303	0.368028224	6.181217147	0.012911343	0.106528282
gene:LOC552572	-0.519923877	4.942741215	6.180366679	0.01291755	0.106528282
gene:LOC551827	0.79735689	1.282246455	6.175534306	0.012952879	0.106682504
gene:LOC409972	0.547006813	3.917760237	6.157065161	0.01308882	0.107663937
gene:LOC413208	0.775105959	1.384540302	6.154380693	0.013108701	0.107689404
gene:GeneID_406068	0.806343776	1.16466747	6.134244328	0.01325882	0.108783363
gene:LOC411674	-0.598833594	2.79825413	6.128896407	0.013298986	0.108973555
gene:LOC551602	-0.537850687	4.066163598	6.123019357	0.01334327	0.109196965
gene:LOC413060	0.806061055	1.15611076	6.107337557	0.013462177	0.11002972
gene:LOC412465	0.590342667	3.009078093	6.099779156	0.013519878	0.110360732
gene:LOC412813	0.825690543	1.063174476	6.094706744	0.013558743	0.110537348
gene:LOC102655676	0.615637128	2.628949158	6.085228418	0.013631674	0.11099089
gene:LOC411290	0.764375226	1.437431122	6.067466252	0.013769435	0.111846162
gene:LOC412435	0.849451913	0.973206649	6.064966387	0.013788938	0.111846162
gene:LOC100577876	-0.728520084	1.49698717	6.063011941	0.013804206	0.111846162
gene:LOC551446	-0.499416667	6.141616229	6.062725278	0.013806446	0.111846162
gene:LOC726883	0.860463844	0.895989725	6.058871575	0.013836607	0.111949142
gene:LOC408276	-0.507649882	5.310322508	6.051515018	0.01389437	0.112274911
gene:LOC408897	-0.571653049	3.127006779	6.039622484	0.013988275	0.112771905
gene:LOC726456	0.659198208	2.153526569	6.039275081	0.013991028	0.112771905
gene:LOC725480	-0.547039013	3.768083236	6.034999102	0.014024958	0.112903551
gene:GeneID_100577714	0.762583765	1.367223923	5.984504693	0.014432095	0.116035489
gene:LOC411557	-0.680758406	1.791263141	5.980974483	0.01446101	0.116122453
gene:LOC412707	0.810430492	1.123776124	5.977583642	0.01448884	0.116200494
gene:LOC552075	-0.686902079	1.782046467	5.974578588	0.014513549	0.116253348
gene:LOC410323	-0.857901882	0.724400535	5.968377554	0.014564675	0.116517403
gene:LOC102654871	-0.722826533	1.507508997	5.954225909	0.014682048	0.117310114
gene:LOC552818	0.645093649	2.260765298	5.948696862	0.01472817	0.117532262
gene:LOC410270	0.618603084	2.481495544	5.944320929	0.014764778	0.117678035
gene:LOC411738	0.654073221	2.119593013	5.938418256	0.014814308	0.117926302
gene:LOC100577912	0.853103418	0.90648587	5.934587319	0.014846545	0.118036471
gene:LOC551330	-0.512801191	4.762455902	5.927104925	0.014909717	0.118392011
gene:LOC724947	-0.60992007	2.50591795	5.908556978	0.01506751	0.119446741
gene:LOC102655815	1.118481202	0.030797383	5.907123172	0.015079779	0.119446741
gene:LOC100577909	-0.498001897	5.627604951	5.902093122	0.015122903	0.11964062
gene:LOC410188	-0.518154674	4.451448174	5.893416277	0.01519759	0.120083421
gene:LOC409634	0.493415931	5.976045799	5.879576747	0.015317503	0.120882044
gene:LOC411746	-0.530972865	3.940829837	5.868747078	0.015412017	0.121407805
gene:LOC552027	-0.504090017	5.040228268	5.867610611	0.01542197	0.121407805
gene:LOC724363	-0.736023132	1.381081071	5.859541755	0.015492827	0.12181615
gene:LOC725260	-0.733642901	1.326005896	5.837158792	0.015691145	0.12322446
gene:LOC100576369	-0.549628718	3.444233105	5.828570173	0.015767934	0.12367612
gene:LOC113219330	0.48714418	6.500303747	5.81104752	0.015925805	0.124761863
gene:LOC552559	-0.635761385	2.166811965	5.806964502	0.015962825	0.124899369
gene:LOC726790	0.848900752	0.890095104	5.801827591	0.016009526	0.1251122
gene:LOC413946	0.574879287	2.967089303	5.788230359	0.016133822	0.125930174
gene:LOC409038	-0.982599786	0.132850489	5.782105368	0.016190137	0.126153253
gene:LOC725237	0.643818851	2.187976133	5.780847559	0.016201727	0.126153253
gene:LOC410780	0.964692818	0.406927618	5.776366759	0.016243084	0.126296351
gene:LOC411473	-0.793696668	1.006039812	5.773319844	0.016271268	0.126296351
gene:LOC551855	1.200287392	-0.155376219	5.772467787	0.016279159	0.126296351
gene:LOC113219332	0.704808737	1.712619744	5.769459795	0.016307047	0.126359916
gene:LOC100577816	0.603057232	2.579272695	5.762452298	0.016372206	0.126711788
gene:LOC726729	-0.519652595	4.07827576	5.748737515	0.016500511	0.127544788
gene:LOC100576291	0.734780054	1.429906327	5.746707006	0.016519595	0.127544788
gene:LOC551875	1.133489266	-0.044231996	5.740593425	0.016577191	0.127835645
gene:LOC100579034	1.001288183	0.300678947	5.737717563	0.016604356	0.127891414
gene:LOC412194	0.744174662	1.35537155	5.732863357	0.016650313	0.128091614
gene:LOC409854	-0.47994513	7.117918881	5.729161809	0.016685445	0.12820816
gene:LOC552804	0.546935915	3.410367099	5.725796522	0.016717452	0.128300443
gene:LOC410956	-0.488390404	5.681347526	5.720251491	0.016770328	0.128550566
gene:LOC726736	-0.514286405	4.256770231	5.718181186	0.016790114	0.128550566
gene:LOC409331	-0.756561149	1.189816269	5.706126061	0.016905807	0.129282069
gene:LOC412256	-0.516998421	4.071910672	5.696057843	0.017003061	0.129722811
gene:LOC409860	0.706088207	1.612141698	5.69597346	0.017003878	0.129722811
gene:LOC724458	0.908502747	0.595902936	5.688299747	0.017078394	0.13013655
gene:LOC410606	-0.544050383	3.391275008	5.679740886	0.017161902	0.130617751
gene:LOC410965	0.798741253	1.036357375	5.675893048	0.017199582	0.130749432
gene:LOC724293	-0.518327302	3.961532312	5.658470766	0.017371263	0.131898251
gene:LOC408635	0.739489405	1.401880484	5.647878996	0.017476498	0.132533566
gene:LOC725354	0.744789727	1.295943453	5.645898495	0.017496248	0.132533566
gene:LOC724154	0.7679618	1.221263061	5.632213064	0.017633356	0.133414636
gene:LOC551490	0.548326708	3.260590046	5.623008192	0.017726198	0.13392349
gene:LOC408473	0.534354303	3.624883739	5.621411163	0.017742358	0.13392349
gene:GeneID_725168	-0.485850632	5.65093526	5.618735342	0.017769467	0.133970502
gene:LOC724832	-0.563974452	2.976574359	5.601826359	0.017941765	0.135110752
gene:LOC410067	-0.570785578	2.769990905	5.595402649	0.018007672	0.13544809
gene:LOC100578864	-0.94579878	0.298906259	5.591531792	0.018047507	0.135588766
gene:LOC725084	0.66811144	1.85440616	5.587264589	0.018091527	0.135760511
gene:GeneID_724217rx-1	0.512591865	4.083326737	5.576307508	0.018205067	0.136452934
gene:LOC412473	0.984853752	0.336693213	5.571935379	0.018250578	0.136634429
gene:LOC408792	-0.502120389	4.452254707	5.565336264	0.018319492	0.13699051
gene:LOC725878	0.719206288	1.451570195	5.556734024	0.018409728	0.137505022
gene:LOC100576851	-0.512518854	4.070705179	5.553196749	0.018446966	0.137622949
gene:LOC100577239	1.038906951	0.139760802	5.549910508	0.018481632	0.137721429
gene:LOC725155	-0.494181073	4.750648021	5.537464054	0.018613537	0.138543448
gene:LOC411989	-0.478541678	5.9795014	5.529206792	0.018701582	0.138918337
gene:LOC409290	-0.499184792	4.569628926	5.528680555	0.018707207	0.138918337
gene:LOC412099	0.85455569	0.757916554	5.523997743	0.018757346	0.13912963
gene:LOC409222	0.628992201	2.158215974	5.517143716	0.018830981	0.139514521
gene:LOC410853	-0.513367248	3.922166673	5.502665087	0.018987514	0.140511986
gene:LOC113218797	0.928441257	0.443674963	5.481985355	0.019213425	0.14201997
gene:LOC102655124	-0.699492849	1.416137497	5.469081255	0.019355798	0.142907712
gene:LOC410866	0.489829845	4.871627813	5.4634602	0.019418157	0.143203327
gene:LOC411403	-0.863380752	0.510054972	5.460701862	0.019448833	0.143264884
gene:LOC409185	0.566121686	2.869045665	5.456060718	0.019500562	0.143481198
gene:LOC551031	0.50020494	4.387115602	5.453237636	0.019532096	0.143548603
gene:LOC100577118	0.665903975	1.809153356	5.443716496	0.01963884	0.144167958
gene:LOC410007	-0.564380387	2.812802955	5.438573634	0.019696748	0.144427811
gene:LOC113218582	1.111159701	-0.08701436	5.43567626	0.01972945	0.144502454
gene:LOC102656010	0.680026403	1.639243538	5.430874866	0.019783766	0.144731725
gene:LOC726914	0.498277035	4.401908672	5.427076831	0.01982684	0.144731725
gene:LOC551098	0.575669418	2.699881265	5.425750928	0.019841901	0.144731725
gene:LOC100576603	-0.639852338	1.859738556	5.424951676	0.019850985	0.144731725
gene:LOC413002	0.605595217	2.332114168	5.408163194	0.020042795	0.145834349
gene:LOC409441	0.625107242	2.152519181	5.406421441	0.020062804	0.145834349
gene:LOC406073	0.468422721	6.624720944	5.403736607	0.020093688	0.145834349
gene:LOC408809	0.473294086	5.900654848	5.401912011	0.020114704	0.145834349
gene:LOC100577872	-0.598699094	2.263631734	5.401811141	0.020115866	0.145834349
gene:LOC413266	-0.556985833	2.835699924	5.393527603	0.020211571	0.146231106
gene:LOC411407	0.804536091	0.960370143	5.393129998	0.020216177	0.146231106
gene:LOC412853	-0.466016933	6.903026391	5.387918753	0.020276641	0.146503299
gene:GeneID_408363	0.626857043	2.088779316	5.376052903	0.020415015	0.147176369
gene:LOC552345	0.591683146	2.487695281	5.375996575	0.020415675	0.147176369
gene:LOC550724	0.638396338	1.979275156	5.337002118	0.020877347	0.150177954
gene:LOC113219149	0.627902219	2.001451603	5.336876171	0.020878855	0.150177954
gene:LOC411871	-0.475740238	5.311142238	5.326025559	0.021009242	0.150747059
gene:LOC408580	0.666597884	1.741449981	5.325761747	0.021012422	0.150747059
gene:LOC724802	-0.971567628	0.093491961	5.324110541	0.021032341	0.150747059
gene:LOC102655455	0.656362344	1.763860935	5.32248587	0.021051958	0.150747059
gene:LOC409301	-0.557045391	2.848742725	5.317845927	0.021108089	0.15098049
gene:LOC413314	0.513427709	3.775700544	5.3098726	0.021204907	0.151363901
gene:LOC409806	0.736704778	1.269754403	5.309546553	0.021208876	0.151363901
gene:LOC102655479	1.021894283	0.104533443	5.306530239	0.021245629	0.151446575
gene:LOC552295	-0.935634065	0.197764865	5.304602776	0.021269149	0.151446575
gene:LOC409707	0.521483188	3.525166169	5.301722694	0.021304344	0.151446575
gene:LOC727407	0.561891977	2.830398154	5.300861629	0.021314878	0.151446575
gene:LOC551844	-0.567668652	2.658750891	5.296554328	0.021367653	0.15165361
gene:LOC411196	0.816776767	0.831652148	5.292054753	0.021422929	0.151751192
gene:LOC412770	-0.527048008	3.318927367	5.291585157	0.021428706	0.151751192
gene:LOC725799	0.543141405	3.08162983	5.280879074	0.021560859	0.152518715
gene:LOC413076	0.596245702	2.291877698	5.275708131	0.02162499	0.152803896
gene:LOC100577649	0.651794833	1.851611338	5.269532625	0.021701839	0.153178214
gene:LOC551365	0.804422012	0.901773261	5.25610984	0.021869849	0.154162211
gene:LOC725829	-0.603470519	2.108541637	5.253178602	0.021906718	0.154162211
gene:LOC409091	1.066020686	-0.019610241	5.252653335	0.021913332	0.154162211
gene:LOC552644	0.898101709	0.495179224	5.249472236	0.021953429	0.154275134
gene:LOC410414	-0.577280361	2.477903886	5.242391168	0.022042956	0.154563136
gene:LOC413071	0.528528049	3.276299672	5.241869518	0.022049567	0.154563136
gene:LOC408785	-0.765984959	0.921606137	5.24051961	0.022066682	0.154563136
gene:LOC726653	0.886227621	0.516516183	5.231870225	0.022176675	0.15516417
gene:LOC409371	0.813959197	0.815320458	5.211596239	0.022436726	0.156564838
gene:GeneID_726710	0.96959077	0.232852812	5.211400376	0.022439254	0.156564838
gene:LOC408439	-0.736893149	1.105776401	5.208225487	0.022480268	0.156564838
gene:LOC102655145	0.763974907	1.046669762	5.207069827	0.022495216	0.156564838
gene:LOC113218983	-0.864607295	0.424173687	5.20609361	0.022507851	0.156564838
gene:LOC411059	0.789417467	0.942364169	5.202594616	0.0225532	0.156564838
gene:LOC409956	-0.532795089	3.140589312	5.200163156	0.022584768	0.156564838
gene:LOC552066	-0.916244574	0.260964375	5.199977816	0.022587176	0.156564838
gene:LOC113218664	-0.597278777	2.193162921	5.198607172	0.022604994	0.156564838
gene:LOC412564	0.617428343	2.115573927	5.197385612	0.022620886	0.156564838
gene:GeneID_412747	0.511334207	3.607605441	5.188821627	0.022732625	0.157095331
gene:LOC725708	-0.495851274	3.966756382	5.187761036	0.022746503	0.157095331
gene:LOC113218581	0.790178445	0.92175178	5.17569858	0.02290496	0.158019593
gene:LOC551552	0.832313845	0.734478121	5.172278748	0.022950092	0.15816089
gene:LOC724336	0.68337323	1.525239505	5.1552753	0.023175861	0.159545414
gene:LOC725633	-0.879755916	0.370819405	5.150899468	0.023234335	0.15969753
gene:GeneID_406106	0.465761164	5.523830056	5.148704839	0.023263719	0.15969753
gene:LOC412187	-0.4752675	4.847053592	5.148039886	0.023272629	0.15969753
gene:LOC408663	0.799465732	0.874611876	5.108458206	0.02380947	0.163206794
gene:LOC411164	0.742503339	1.128600225	5.101463762	0.023905662	0.163502406
gene:LOC411048	0.461177619	5.731861163	5.100166164	0.023923552	0.163502406
gene:LOC726080	-0.708951581	1.190099288	5.09976784	0.023929046	0.163502406
gene:NC_001566.1:13291..14661_df_g	0.447138702	12.00444711	5.09536995	0.023989797	0.163743122
gene:LOC725581	0.502807581	3.69429403	5.07383427	0.0242896	0.165613253
gene:LOC409108	-0.482632043	4.225764551	5.061544022	0.024462435	0.166493819
gene:LOC410849	0.664079319	1.630106989	5.060962291	0.024470647	0.166493819
gene:LOC408590	0.521238241	3.302457362	5.058776695	0.024501527	0.166527326
gene:LOC100576657	-0.567545577	2.398536676	5.054896796	0.024556445	0.166723966
gene:LOC726681	0.555628576	2.663221647	5.050864536	0.024613654	0.166935736
gene:LOC411050	-0.582413841	2.205620631	5.041980792	0.024740186	0.167612411
gene:LOC100577669	0.514903446	3.38832891	5.040196951	0.024765674	0.167612411
gene:LOC724669	0.866755278	0.506819143	5.038057075	0.024796286	0.167642751
gene:LOC551772	0.640252099	1.762693744	5.026722216	0.024959092	0.168565825
gene:LOC551980	-0.683969277	1.371471003	5.024662	0.024988802	0.168589018
gene:LOC413738	-0.517829277	3.255694339	5.02276328	0.025016217	0.168596686
gene:LOC411882	-0.778718114	0.791196637	5.0187859	0.025073744	0.168807073
gene:LOC100576679	0.790304115	0.832260091	5.006529222	0.025251885	0.169828193
gene:GeneID_807702	0.452108899	6.42523135	4.998293054	0.02537233	0.170459547
gene:LOC410258	-0.468753078	4.845614214	4.994328598	0.025430518	0.170671759
gene:LOC410087	1.013029569	0.049346146	4.991063462	0.025478546	0.170815412
gene:LOC100576530	-0.634925312	1.678344869	4.987858334	0.025525783	0.170953466
gene:LOC550824	0.502819769	3.624770876	4.974766635	0.025719673	0.171999153
gene:LOC102654089	-0.817306962	0.555870047	4.973700237	0.025735534	0.171999153
gene:LOC551664	-0.648810031	1.554516444	4.969465635	0.025798617	0.172095409
gene:LOC726341	0.776466011	0.877947741	4.969132768	0.025803582	0.172095409
gene:LOC551435	-0.47886981	4.279705506	4.954639653	0.026020747	0.173363567
gene:LOC100576296	0.716153956	1.255227565	4.950054706	0.026089843	0.173643602
gene:LOC724859	0.482691051	4.116758686	4.944385802	0.026175538	0.173884859
gene:LOC409355	-0.628725631	1.768666167	4.944071637	0.026180295	0.173884859
gene:LOC725028	-0.793888117	0.657677718	4.941810102	0.02621457	0.173932452
gene:LOC408306	-0.499420039	3.498432739	4.938113613	0.026270693	0.174124756
gene:LOC102655674	0.733366911	1.08701416	4.926770902	0.026443686	0.175090498
gene:LOC724878	0.742101716	1.035824159	4.921799412	0.026519882	0.175335858
gene:LOC726408	-0.54627778	2.63389778	4.920326929	0.026542494	0.175335858
gene:LOC725098	0.655156171	1.600546549	4.919010488	0.026562727	0.175335858
gene:LOC409682	-0.540966434	2.711067328	4.908398361	0.026726413	0.176235008
gene:LOC102656037	-0.949846346	0.000418007	4.900575286	0.02684775	0.176853352
gene:LOC408869	-0.44962981	5.995306864	4.897062102	0.026902427	0.177031763
gene:LOC410317	-0.50111507	3.4261581	4.893363908	0.026960107	0.177229559
gene:LOC100578397	-0.758641829	0.828455413	4.88538019	0.027085069	0.177868783
gene:LOC410951	-0.457898256	5.062210174	4.877975716	0.027201502	0.178366882
gene:LOC100577336	-0.836633562	0.400857199	4.877023213	0.027216518	0.178366882
gene:LOC411155	0.445052214	6.500865739	4.872007506	0.027295729	0.178703469
gene:GeneID_807690	0.455916755	5.336770319	4.863708613	0.027427318	0.179381931
gene:LOC726570	-0.539489868	2.675203936	4.854622128	0.027572153	0.180114633
gene:LOC724243	0.578898387	2.239198731	4.853162455	0.027595493	0.180114633
gene:LOC412117	-0.490867728	3.647749542	4.847517082	0.027685958	0.180521449
gene:GeneID_726087	-0.544030727	2.6236718	4.836717547	0.027859876	0.181471033
gene:LOC413288	-0.477486228	4.022458007	4.821537955	0.028106257	0.182890205
gene:LOC726124	0.497934856	3.50695076	4.816632171	0.028186366	0.18303911
gene:LOC727235	-0.455958648	5.090811888	4.81656958	0.02818739	0.18303911
gene:LOC408852	-0.459853464	4.810102357	4.814898965	0.028214726	0.18303911
gene:LOC409653	0.627009992	1.818496811	4.808550675	0.028318853	0.18352905
gene:LOC414043	0.904845307	0.306144585	4.805292456	0.028372451	0.183559305
gene:LOC409642	-0.46610043	4.468797485	4.804789097	0.02838074	0.183559305
gene:LOC409111	-0.518616699	2.920727462	4.800392858	0.028453248	0.18384294
gene:LOC726394	-0.632142074	1.61897582	4.79685879	0.028511676	0.183856298
gene:LOC551212	0.735867581	1.078722416	4.796801301	0.028512627	0.183856298
gene:LOC552104	0.840703167	0.545373166	4.787334336	0.028669763	0.184683936
gene:LOC413879	0.861217379	0.51538282	4.783284022	0.028737267	0.184770679
gene:LOC409845	-0.81450225	0.486472305	4.783070764	0.028740826	0.184770679
gene:LOC552709	-0.450865905	5.264111493	4.777030436	0.028841816	0.185234325
gene:LOC724283	-0.710977886	1.05050423	4.774081489	0.028891255	0.185327383
gene:LOC412070	-0.691477685	1.175332263	4.772722008	0.028914076	0.185327383
gene:LOC413473	0.446848862	5.665994025	4.770102557	0.028958101	0.185424325
gene:LOC552733	0.809581344	0.688971083	4.764299842	0.029055875	0.18582437
gene:LOC726178	-0.446181012	5.665629864	4.761447557	0.029104061	0.18582437
gene:LOC410906	-0.585478529	2.040632404	4.759720447	0.029133279	0.18582437
gene:LOC412526	-0.509050552	3.174825561	4.759534499	0.029136427	0.18582437
gene:LOC113219038	-0.503290686	3.160001274	4.757319117	0.029173954	0.185878939
gene:LOC413947	0.46080557	4.611602041	4.749823038	0.029301308	0.186288047
gene:LOC724433	0.590058801	2.03730868	4.748915729	0.029316761	0.186288047
gene:LOC411849	-0.673019614	1.288389782	4.74813909	0.029329996	0.186288047
gene:LOC411250	-0.438637508	6.633372017	4.746713624	0.029354304	0.186288047
gene:LOC724554	0.490283014	3.581933562	4.738178017	0.029500298	0.187029557
gene:LOC552001	-0.747130818	0.795516427	4.734390638	0.02956532	0.187256754
gene:LOC409182	0.641607675	1.625514984	4.732532792	0.02959727	0.187274244
gene:LOC102655950	-0.504448374	3.158485559	4.725493192	0.029718659	0.187857063
gene:LOC551459	0.834492039	0.574191005	4.715604133	0.029890061	0.18875456
gene:LOC725860	0.877786147	0.361781333	4.708001524	0.030022533	0.189381119
gene:LOC411604	0.570550771	2.283766714	4.706526061	0.030048313	0.189381119
gene:LOC551770	0.622705634	1.728926916	4.699552542	0.030170471	0.189964419
gene:LOC410851	0.681236145	1.309845547	4.69777083	0.030201765	0.189975024
gene:LOC411526	0.751372546	0.901698115	4.694220044	0.030264232	0.190181499
gene:LOC726898	0.782348812	0.76104311	4.673930789	0.03062376	0.19215622
gene:LOC726683	0.487563349	3.590684855	4.672355153	0.030651866	0.19215622
gene:LOC551578	0.854709767	0.443613828	4.671433199	0.030668324	0.19215622
gene:LOC100577982	-0.683986177	1.185039774	4.669565455	0.030701695	0.192177632
gene:LOC408841	0.472791261	3.948901163	4.664233346	0.03079717	0.192470237
gene:LOC413588	-0.760212137	0.720611693	4.661269404	0.030850375	0.192470237
gene:LOC408799	-0.456522918	4.651469238	4.660318318	0.030867468	0.192470237
gene:LOC100577525	0.609968874	1.868612209	4.660264591	0.030868434	0.192470237
gene:LOC410911	-0.745244096	0.777105215	4.656779741	0.030931151	0.192674045
gene:LOC409910	-0.457516726	4.508273345	4.644844725	0.031146955	0.193830128
gene:LOC550677	0.982636203	0.01039082	4.631105681	0.031397324	0.195010357
gene:LOC411617	-0.435864007	6.076284578	4.631101676	0.031397397	0.195010357
gene:LOC100577697	0.493994064	3.371613495	4.627783507	0.031458179	0.195091875
gene:LOC727116	-0.604069397	1.799457913	4.627066123	0.031471336	0.195091875
gene:LOC411134	-0.500429568	3.159358448	4.607018556	0.031841347	0.197195059
gene:LOC727552	1.12186086	-0.351219766	4.599544007	0.031980461	0.197865611
gene:LOC411640	0.609675712	1.806336821	4.590137114	0.032156442	0.198762746
gene:LOC100576885	-0.74695234	0.754487949	4.587608477	0.032203919	0.198864622
gene:LOC727473	-0.618144827	1.618107385	4.571547282	0.032507192	0.200544369
gene:LOC410727	0.932703543	0.125561883	4.562421813	0.032680829	0.201302954
gene:LOC100576234	0.539884866	2.482292088	4.561789069	0.032692905	0.201302954
gene:LOC552283	0.5651521	2.226164829	4.558569988	0.032754411	0.20136436
gene:LOC551248	-0.532425257	2.569997455	4.557982618	0.032765647	0.20136436
gene:LOC408916	0.505157102	3.058916682	4.555490243	0.032813369	0.201464663
gene:LOC726265	1.054579653	-0.209574602	4.553503383	0.032851463	0.201505723
gene:LOC410852	-0.42577665	7.452888436	4.54218797	0.033069297	0.202648149
gene:LOC413508	-0.495654816	3.172589524	4.53977074	0.033116027	0.202740867
gene:LOC724432	-0.525820396	2.585705269	4.533334918	0.03324078	0.203310624
gene:LOC113218883	-0.813205521	0.374848058	4.529530589	0.033314755	0.20337629
gene:LOC410272	0.612798648	1.73409916	4.52952246	0.033314913	0.20337629
gene:LOC724761	0.495231248	3.217216099	4.524161011	0.033419458	0.203820573
gene:LOC552684	-0.474586776	3.617214211	4.519544025	0.033509761	0.204177234
gene:GeneID_410798	-0.580896664	1.870113654	4.506700732	0.033762305	0.205520825
gene:LOC410019	0.45366312	4.401379703	4.500453469	0.033885866	0.206077458
gene:LOC409110	0.626307002	1.618414037	4.49713138	0.033951764	0.206125277
gene:LOC551478	-0.651106404	1.29994776	4.496818237	0.033957983	0.206125277
gene:LOC107963983	-0.7371238	0.760163988	4.49484289	0.033997238	0.206168503
gene:LOC726656	0.638266195	1.510141422	4.491754237	0.034058711	0.206346262
gene:LOC726886	0.874352255	0.285513893	4.483430654	0.034224955	0.207157842
gene:LOC113218619	-0.497220587	2.975333698	4.48105542	0.03427255	0.207250408
gene:LOC552417	0.630228051	1.590574615	4.473627977	0.034421829	0.207957112
gene:LOC725647	-0.435801087	5.379571742	4.465295236	0.034590112	0.208777192
gene:LOC100576660	0.823496452	0.475081192	4.454045935	0.034818661	0.209959143
gene:LOC551984	0.607767853	1.709805481	4.447150246	0.034959539	0.210605628
gene:LOC726204	-0.611012672	1.582434082	4.445588841	0.034991521	0.210605628
gene:LOC726007	0.616994731	1.647993429	4.435646506	0.035195888	0.211637127
gene:LOC724133	0.80348152	0.577106026	4.426552954	0.0353839	0.21256845
gene:LOC413650	0.513662182	2.799759986	4.42427713	0.035431118	0.212652997
gene:LOC100577476	0.773162712	0.651029972	4.417355636	0.035575127	0.213317774
gene:LOC100578718	-0.428578922	5.738969924	4.406328827	0.035805819	0.214500592
gene:LOC727228	0.694480198	1.095221886	4.399388623	0.035951817	0.215174307
gene:LOC113218589	0.764411694	0.700828204	4.396154815	0.036020058	0.215381817
gene:LOC726895	0.681030913	1.217790326	4.394007397	0.036065448	0.215452434
gene:LOC413345	-0.898581973	0.049106681	4.390355491	0.036142776	0.215713538
gene:LOC408315	0.595533211	1.801082731	4.384646351	0.036264014	0.216126435
gene:LOC410961	0.745503476	0.82754582	4.383926637	0.036279328	0.216126435
gene:LOC409931	0.91696461	0.134024766	4.380838055	0.036345123	0.216317542
gene:LOC551043	0.515680585	2.701847354	4.377716209	0.036411754	0.216513263
gene:LOC411326	0.50979773	2.809283151	4.373304567	0.036506131	0.216873457
gene:LOC408623	-0.433557367	5.10870392	4.368543459	0.036608271	0.217117036
gene:LOC413835	-0.462427644	3.784015478	4.365276647	0.036678527	0.217117036
gene:LOC552642	0.748835703	0.780682494	4.365029668	0.036683844	0.217117036
gene:LOC724440	0.482945254	3.30603024	4.364544667	0.036694288	0.217117036
gene:LOC724676	-0.563304899	2.029165713	4.3635215	0.036716332	0.217117036
gene:LOC412221	-0.503254879	2.842226088	4.358578674	0.036823016	0.217166347
gene:LOC412143	0.465294428	3.740789155	4.357424724	0.036847969	0.217166347
gene:LOC725503	-0.446115694	4.30399054	4.356346413	0.036871303	0.217166347
gene:LOC409674	0.482889087	3.23596842	4.355346279	0.036892958	0.217166347
gene:LOC412341	0.935944269	0.059390959	4.355302398	0.036893909	0.217166347
gene:GeneID_406123	-0.451780813	4.019352119	4.331424214	0.037414927	0.220007165
gene:LOC410423	0.458292924	3.866777117	4.330051638	0.03744511	0.220007165
gene:LOC409921	0.634985951	1.413525961	4.323098125	0.037598409	0.220567804
gene:LOC107964212	0.584605833	1.847578632	4.322605878	0.037609286	0.220567804
gene:LOC412355	-0.472300225	3.403568741	4.321036308	0.03764399	0.220569718
gene:LOC410710	0.548197472	2.257738221	4.314286626	0.037793614	0.221227252
gene:LOC408434	-0.736277983	0.662873064	4.312866656	0.037825171	0.221227252
gene:LOC408690	-0.820380051	0.300340301	4.311198175	0.037862285	0.221242643
gene:LOC412114	0.62642801	1.525386915	4.302795975	0.038049769	0.222135868
gene:LOC100576457	-0.691884902	0.947580813	4.30041286	0.038103122	0.222245119
gene:LOC102654653	0.419886247	6.2115998	4.295704098	0.038208772	0.222597382
gene:LOC100576621	-0.679253463	1.021675017	4.294630437	0.038232905	0.222597382
gene:LOC100576754	0.732905525	0.816618946	4.292532893	0.038280097	0.222670083
gene:LOC100577222	0.598331533	1.707533987	4.289101345	0.038357435	0.222917844
gene:LOC409402	0.677251972	1.126763303	4.286530398	0.038415484	0.223028258
gene:LOC413884	-0.432160723	4.976252304	4.285182453	0.038445956	0.223028258
gene:LOC552472	0.947774808	0.001147748	4.273527735	0.038710485	0.224359957
gene:LOC409281	-0.46959457	3.431190358	4.268918987	0.038815617	0.224766242
gene:LOC552318	-0.45556116	3.876195618	4.266072769	0.038880692	0.224781307
gene:LOC100577723	0.536477099	2.307335599	4.265740904	0.038888287	0.224781307
gene:LOC408406	0.505662601	2.74668254	4.261093802	0.038994805	0.225194124
gene:LOC551123	-0.423569053	5.360384868	4.252529661	0.03919191	0.226128864
gene:LOC408934	-0.484895199	3.017341252	4.247180134	0.03931556	0.226513164
gene:LOC726176	0.691291492	1.097210644	4.245411207	0.039356538	0.226513164
gene:LOC413159	0.637381237	1.343082391	4.245070766	0.039364429	0.226513164
gene:LOC408418	-0.453169428	3.879230285	4.240562814	0.039469081	0.226911848
gene:LOC724121	-0.805195997	0.322374466	4.232687288	0.039652612	0.227762897
gene:LOC102655090	0.465666461	3.528305799	4.222587479	0.039889288	0.228917417
gene:LOC411088	-0.520974023	2.445045173	4.21713966	0.040017566	0.229246174
gene:LOC411812	-0.441366797	4.221385326	4.217119767	0.040018035	0.229246174
gene:LOC100578999	0.96332327	-0.063229751	4.212669454	0.040123148	0.22964328
gene:LOC100576528	-0.471865118	3.241553539	4.207366211	0.040248784	0.230107033
gene:LOC113218743	0.561379331	1.992222617	4.206223758	0.040275904	0.230107033
gene:LOC100576620	-0.474772581	3.206064075	4.202094523	0.040374083	0.230462736
gene:LOC413078	-0.583360172	1.674953224	4.195706101	0.040526473	0.230984787
gene:LOC107964582	0.833011486	0.348576898	4.193760359	0.040573007	0.230984787
gene:LOC412815	-0.45312533	3.812706798	4.193737927	0.040573543	0.230984787
gene:LOC102655523	0.692539289	1.009610764	4.190350132	0.0406547	0.231241627
gene:LOC551733	-0.407050765	8.041626946	4.177410168	0.040966256	0.232807352
gene:LOC411054	0.653578932	1.227506844	4.175331501	0.041016538	0.23288682
gene:LOC413791	0.461161123	3.564482793	4.165591741	0.041253001	0.233786758
gene:LOC724189	0.650756044	1.21881395	4.164748537	0.041273539	0.233786758
gene:LOC100577045	0.56228544	1.924220237	4.164304838	0.041284351	0.233786758
gene:LOC410439	0.476599251	3.081615881	4.132644653	0.042063565	0.237989273
gene:GeneID_725996	-0.465778757	3.28091906	4.126328255	0.042220864	0.238554741
gene:LOC102654381	-0.66409225	0.989207306	4.125646789	0.042237872	0.238554741
gene:LOC107964419	0.678069813	1.030889953	4.118661313	0.042412627	0.239164167
gene:LOC409424	0.532622529	2.234736175	4.116864556	0.042457699	0.239164167
gene:LOC100578413	-0.604606615	1.418855303	4.116359656	0.042470374	0.239164167
gene:LOC412734	0.664941006	1.151833887	4.11538388	0.04249488	0.239164167
gene:LOC409390	0.423494127	4.937849814	4.100943566	0.042859288	0.241003675
gene:LOC724850	-0.703461126	0.785202501	4.095559632	0.042995994	0.24156068
gene:LOC552494	-0.536505335	2.158159562	4.091168111	0.04310784	0.241977168
gene:LOC551973	-0.41456674	5.557740802	4.086059944	0.043238324	0.242487688
gene:LOC410936	0.626813889	1.360288034	4.084651403	0.043274377	0.242487688
gene:LOC724402	-0.4245772	4.661612518	4.071777083	0.043605377	0.244129229
gene:LOC408988	0.413081763	5.576614578	4.064927177	0.043782573	0.244907574
gene:LOC412528	0.495081593	2.742612636	4.057386225	0.043978522	0.245789369
gene:LOC409291	0.484455427	2.926610051	4.055836631	0.044018902	0.245800933
gene:LOC551968	-0.511527862	2.425897996	4.049785594	0.044176955	0.246468997
gene:LOC102656292	0.596995684	1.575523754	4.044205077	0.044323249	0.247070342
gene:LOC552256	-0.605480386	1.415412503	4.040109578	0.044430937	0.247429705
gene:LOC410997	0.743299389	0.651023892	4.038218462	0.044480755	0.247429705
gene:LOC409932	0.514894607	2.408828706	4.035998948	0.044539299	0.247429705
gene:GeneID_807696	0.437397292	4.125297777	4.035897601	0.044541975	0.247429705
gene:LOC552089	0.939710861	-0.040404464	4.034103363	0.044589364	0.247478684
gene:LOC551109	0.650095666	1.184655263	4.03066145	0.04468042	0.247769726
gene:LOC551107	-0.440145356	3.973561843	4.02814958	0.044746995	0.247883745
gene:LOC552515	-0.446020113	3.704923033	4.025888961	0.044807	0.247883745
gene:LOC408721	-0.512162339	2.368488421	4.025516813	0.044816887	0.247883745
gene:LOC727263	-0.459663426	3.319334051	4.023183974	0.044878912	0.24797747
gene:LOC724639	0.599531207	1.55923836	4.021973508	0.044911132	0.24797747
gene:LOC413200	0.846241703	0.217410317	4.014506986	0.04511041	0.24855344
gene:LOC410986	0.450193681	3.603688563	4.014154009	0.045119854	0.24855344
gene:LOC552690	0.823045537	0.325289417	4.013712707	0.045131664	0.24855344
gene:LOC412020	-0.610497167	1.288810795	4.000373402	0.045490185	0.25027304
gene:LOC552102	-0.90884948	-0.210967605	3.999197997	0.04552192	0.25027304
gene:LOC113218640	-0.715796229	0.60568856	3.991673849	0.045725618	0.251056214
gene:LOC408359	-0.45802079	3.290133299	3.990211867	0.045765309	0.251056214
gene:LOC551877	-0.437619223	3.929802356	3.98960632	0.04578176	0.251056214
gene:LOC412778	0.458822934	3.296191816	3.987573237	0.045837037	0.251144687
gene:LOC102656808	0.628507029	1.239827554	3.979728207	0.046050993	0.252101684
gene:LOC726210	0.756870178	0.552496199	3.969170725	0.046340589	0.253470775
gene:LOC411525	0.416526896	4.840924382	3.962060045	0.046536719	0.254326737
gene:LOC100577972	-0.424551928	4.356076141	3.960173254	0.046588908	0.254395263
gene:LOC413868	-0.507836529	2.405702205	3.953519837	0.046773436	0.254947214
gene:LOC412259	-0.773852717	0.340291721	3.953298896	0.046779577	0.254947214
gene:LOC100578237	-0.725514649	0.576405484	3.952233566	0.046809199	0.254947214
gene:LOC551281	0.77961601	0.47433965	3.950208536	0.04686556	0.255037686
gene:LOC552401	-0.687761923	0.792544173	3.944519	0.047024295	0.255684643
gene:LOC100577094	-0.772312036	0.357615507	3.93695317	0.047236258	0.256619669
gene:LOC413873	-0.451413708	3.363096254	3.931288361	0.047395621	0.2572676
gene:LOC552309	0.428279824	4.154980352	3.920706195	0.047694841	0.258672951
gene:LOC552763	0.787760851	0.437005058	3.904962128	0.048143713	0.260886875
gene:LOC410819	-0.394126364	7.645434038	3.903405764	0.048188327	0.260908275
gene:LOC413460	0.492070655	2.625910097	3.900619382	0.048268309	0.261120972
gene:LOC412234	0.766749401	0.509362285	3.891929049	0.048518665	0.26211292
gene:LOC413577	0.50238293	2.428645264	3.890263078	0.048566815	0.26211292
gene:LOC726768	-0.430307671	3.990883261	3.890006683	0.04857423	0.26211292
gene:LOC411765	-0.422303573	4.348424232	3.885434138	0.048706668	0.26260671
gene:LOC724450	-0.417821917	4.471533617	3.872927361	0.049070863	0.264348158
gene:LOC413296	-0.401218646	5.835339702	3.870406415	0.04914462	0.264421735
gene:LOC727350	-0.613588316	1.231993218	3.869644089	0.049166947	0.264421735
gene:LOC552578	-0.601074818	1.288394693	3.862478278	0.049377342	0.265330845
gene:LOC413899	-0.725526909	0.518115288	3.859125187	0.049476119	0.265435376
gene:LOC410612	0.834666524	0.226396397	3.859009284	0.049479537	0.265435376
gene:LOC409514	0.749149718	0.557910715	3.841819349	0.04998925	0.267537484
gene:LOC409395	-0.509552468	2.22257496	3.84174809	0.049991375	0.267537484
gene:LOC725317	0.585547851	1.547229659	3.841576726	0.049996484	0.267537484
gene:LOC551210	-0.818482925	0.096677701	3.835451166	0.050179485	0.268292978
gene:LOC100577986	-0.442731507	3.445264779	3.832555158	0.050266249	0.268533099
gene:LOC410498	0.399832486	5.660197615	3.830044277	0.050341603	0.268675152
gene:LOC100576759	-0.441033808	3.550566633	3.828879785	0.050376591	0.268675152
gene:LOC552258	-0.483209694	2.620884402	3.82052739	0.0506283	0.269793334
gene:LOC410757	0.633855711	1.166533496	3.811799438	0.050892748	0.270977487
gene:LOC727106	-0.430079616	3.811211797	3.807080313	0.051036341	0.271516717
gene:LOC411233	-0.587695949	1.423880824	3.803671902	0.051140317	0.271844471
gene:LOC411295	0.566405851	1.70700626	3.800698859	0.051231196	0.272102112
gene:LOC552697	0.607886574	1.337502018	3.793446404	0.051453602	0.273057329
gene:LOC726916	-0.427616572	3.853810854	3.786989781	0.051652463	0.273568059
gene:LOC551867	-0.43015178	3.84851527	3.786954497	0.051653551	0.273568059
gene:LOC411338	0.511366354	2.225961585	3.786170412	0.051677757	0.273568059
gene:LOC100577574	-0.627352474	1.095111169	3.778983934	0.051900168	0.274518942
gene:LOC411201	0.50062038	2.394351687	3.774870589	0.052027925	0.274968014
gene:LOC100577769	0.668575176	0.919627647	3.771195993	0.052142337	0.275345873
gene:LOC725896	0.509265041	2.279714303	3.762341662	0.05241912	0.276420955
gene:LOC725656	-0.635709285	0.996623172	3.761927886	0.052432092	0.276420955
gene:LOC102654186	-0.538654286	1.799193207	3.758843499	0.052528899	0.276548131
gene:LOC551485	-0.512304085	2.1315853	3.758413146	0.052542421	0.276548131
gene:LOC412013	0.794385382	0.296648233	3.756013905	0.052617875	0.276626296
gene:LOC412339	0.685940006	0.822334014	3.754651318	0.052660778	0.276626296
gene:LOC408520	-0.388860468	6.935490221	3.753831255	0.052686617	0.276626296
gene:LOC552844	-0.394216295	5.751819083	3.745794029	0.052940568	0.277732368
gene:LOC413959	0.721664119	0.625026031	3.737161726	0.053214766	0.278834091
gene:LOC410591	0.673062062	0.901681891	3.736448325	0.053237494	0.278834091
gene:GeneID_406126	-0.403175026	4.960151603	3.730785772	0.053418258	0.279552647
gene:LOC102654987	-0.418179714	4.113965038	3.726651391	0.05355065	0.28001709
gene:LOC100578498	-0.52370346	2.002991502	3.724711679	0.053612883	0.280114217
gene:LOC411457	0.455532165	3.104414535	3.723123592	0.053663892	0.280152589
gene:LOC409379	-0.423476211	3.909741826	3.717570254	0.053842668	0.280658719
gene:LOC551215	0.654069367	0.982224799	3.717394709	0.05384833	0.280658719
gene:LOC100578854	0.404278242	4.820694914	3.710404327	0.054074291	0.281602905
gene:LOC107964422	-0.874825189	-0.185887418	3.70780323	0.054158626	0.281602905
gene:LOC725383	-0.495536133	2.337134964	3.706409071	0.054203886	0.281602905
gene:LOC726407	0.440184624	3.378802094	3.706373309	0.054205048	0.281602905
gene:LOC408949	-0.44221823	3.305159177	3.703551648	0.054296776	0.281851224
gene:GeneID_807692	0.404522781	4.755256524	3.680408309	0.055055366	0.285195471
gene:LOC724687	0.634090542	1.088792928	3.679132547	0.055097508	0.285195471
gene:LOC409859	0.59652889	1.360844533	3.678918574	0.05510458	0.285195471
gene:LOC102655737	-0.387867131	6.141865947	3.67792461	0.055137442	0.285195471
gene:LOC413213	0.561008226	1.632583488	3.67714364	0.055163276	0.285195471
gene:LOC550827	-0.384140956	7.122323922	3.674159043	0.055262125	0.285476484
gene:LOC409628	0.41663961	4.10701633	3.667600715	0.055479995	0.286371397
gene:LOC725119	0.586812255	1.38575002	3.665266524	0.055557757	0.286502135
gene:LOC113219287	0.86535925	0.014780361	3.66416086	0.055594632	0.286502135
gene:LOC100578066	0.635097709	1.031442148	3.65465648	0.055912684	0.287909937
gene:LOC726270	-0.414750414	4.113484501	3.638282104	0.056465168	0.290521669
gene:LOC410897	-0.673180618	0.721452676	3.631476798	0.056696486	0.29147809
gene:LOC100577552	0.471251485	2.684499701	3.62990553	0.056750038	0.291519809
gene:LOC410017	-0.574409253	1.428992953	3.62672877	0.056858471	0.29184316
gene:LOC725142	-0.694747296	0.563825151	3.620820346	0.05706073	0.292512734
gene:LOC551839	-0.785276462	0.146815514	3.620255594	0.057080103	0.292512734
gene:LOC409479	-0.421150134	3.775623445	3.607496724	0.057519639	0.294529929
gene:LOC411157	-0.390098036	5.429011828	3.60422037	0.057633086	0.294725808
gene:LOC552397	0.472458053	2.538813693	3.603739268	0.057649765	0.294725808
gene:LOC113218842	-0.531774561	1.71357114	3.600845645	0.057750188	0.295004145
gene:LOC552745	0.664487647	0.84140028	3.597553318	0.057864674	0.295353819
gene:LOC411359	-0.488287572	2.3117396	3.586032183	0.058267209	0.297172027
gene:LOC100578168	0.405032543	4.308955237	3.576433223	0.058604856	0.298156607
gene:LOC113219422	-0.539883796	1.727888962	3.575766833	0.058628374	0.298156607
gene:LOC724559	0.703403463	0.628625871	3.575617661	0.05863364	0.298156607
gene:LOC411671	0.678003195	0.768788469	3.575263594	0.058646141	0.298156607
gene:LOC552552	-0.409711652	4.087792588	3.569648623	0.058844762	0.298705226
gene:LOC409158	-0.389605914	5.316298637	3.569580823	0.058847164	0.298705226
gene:LOC100578704	0.87312087	-0.042869133	3.566227404	0.058966133	0.299072495
gene:LOC409476	0.435127051	3.331800627	3.56145637	0.059135834	0.299696295
gene:LOC408391	-0.469141138	2.583412153	3.558276639	0.059249222	0.299998122
gene:LOC409245	-0.488622342	2.252205644	3.55716533	0.059288906	0.299998122
gene:LOC726461	0.399630221	4.544400279	3.553129183	0.059433269	0.300491612
gene:LOC551337	-0.451156759	2.888885876	3.549310015	0.059570216	0.300946857
gene:LOC100576876	0.47638957	2.538915222	3.545103819	0.05972143	0.301104671
gene:LOC724296	-0.591104583	1.184981904	3.544876428	0.059729616	0.301104671
gene:GeneID_807700	0.396576149	4.767911165	3.541677237	0.059844918	0.301104671
gene:LOC552517	-0.411966021	3.967388019	3.541664527	0.059845376	0.301104671
gene:LOC725793	-0.590632574	1.218550035	3.541326629	0.059857568	0.301104671
gene:LOC412419	-0.420033479	3.67385298	3.539796589	0.059912808	0.301104671
gene:LOC410100	-0.443375133	3.050859445	3.539321645	0.059929966	0.301104671
gene:LOC726991	-0.381235459	6.129586869	3.536823161	0.060020315	0.30128773
gene:LOC102655481	0.606070953	1.170488522	3.535718172	0.060060319	0.30128773
gene:LOC551658	0.448300973	2.970794834	3.526567022	0.060392711	0.302395193
gene:LOC552693	0.450602835	2.919552469	3.525077466	0.060447	0.302395193
gene:LOC413034	0.481266645	2.39081	3.524551706	0.060466175	0.302395193
gene:LOC409090	0.731678705	0.470044354	3.524457476	0.060469612	0.302395193
gene:LOC409933	0.386817433	5.269585259	3.518160293	0.060699789	0.303309851
gene:LOC411156	-0.752453048	0.24478247	3.512371857	0.060912193	0.304134343
gene:LOC552145	-0.435925515	3.160139399	3.505447685	0.061167312	0.305170663
gene:LOC551637	0.58323095	1.357351076	3.489653663	0.061753503	0.307079846
gene:LOC100577932	-0.57320193	1.269198933	3.488989779	0.061778274	0.307079846
gene:LOC725343	-0.440150712	3.050010366	3.488892903	0.061781889	0.307079846
gene:LOC100578885	-0.392287185	4.704781413	3.488588938	0.061793235	0.307079846
gene:LOC408761	-0.376063097	6.559031242	3.487776308	0.061823577	0.307079846
gene:LOC726172	0.474893085	2.494514738	3.487412921	0.061837151	0.307079846
gene:LOC102655020	-0.626513876	0.889851826	3.484319376	0.061952833	0.307416377
gene:LOC724704	-0.385858205	5.129840784	3.481774594	0.062048167	0.307651497
gene:LOC410278	0.494351672	2.147917456	3.462938492	0.062758691	0.31093418
gene:LOC107964343	0.48192221	2.328385235	3.458711202	0.062919339	0.311489566
gene:LOC726524	-0.380494484	5.547463862	3.456777928	0.062992954	0.311613564
gene:LOC113219300	0.444065123	2.933859282	3.440765056	0.063606233	0.314404923
gene:LOC100302106	0.43620792	3.130300608	3.437028528	0.063750253	0.314742888
gene:LOC100576405	-0.429642531	3.159178103	3.436446503	0.063772717	0.314742888
gene:LOC408408	0.4444505	2.869458716	3.434233844	0.063858197	0.314922517
gene:LOC550918	0.407499278	3.932026609	3.431941857	0.063946871	0.314935281
gene:LOC102655259	0.92953974	-0.260938641	3.430747365	0.063993136	0.314935281
gene:LOC413255	-0.787873113	0.076694228	3.429132676	0.064055733	0.314935281
gene:LOC113219024	0.424200547	3.44505636	3.429096679	0.064057129	0.314935281
gene:LOC113219253	0.515062643	1.82885181	3.424439244	0.064238056	0.315582975
gene:LOC726354	0.465979597	2.556513174	3.419090937	0.064446493	0.316255134
gene:LOC100577214	0.609998503	1.106908245	3.418400339	0.064473459	0.316255134
gene:LOC408867	-0.500435936	2.002209476	3.414044489	0.064643827	0.316683141
gene:LOC413757	0.740632463	0.392919677	3.413646125	0.064659432	0.316683141
gene:LOC725630	-0.439271613	2.948547808	3.406536964	0.064938592	0.31774281
gene:GeneID_410066	0.760692281	0.300456893	3.405616289	0.064974839	0.31774281
gene:LOC411822	0.614399735	1.024351521	3.396999805	0.065315116	0.318942503
gene:LOC724519	-0.623033694	0.886626822	3.396887004	0.065319584	0.318942503
gene:LOC100577455	-0.76508436	0.129931987	3.39338382	0.065458483	0.319377664
gene:LOC552364	-0.607000236	0.977155397	3.39188867	0.065517861	0.319424465
gene:LOC726562	0.457394212	2.650040176	3.390628111	0.065567967	0.319426026
gene:LOC100578173	0.603154688	1.11112151	3.388731406	0.065643436	0.319551053
gene:LOC413815	0.703848013	0.549463269	3.386641317	0.065726708	0.319713843
gene:LOC100577017	0.486698698	2.139947491	3.385119344	0.065787416	0.319766713
gene:LOC408660	0.758087972	0.286882631	3.382177943	0.065904912	0.320095317
gene:LOC408865	0.391425715	4.41300539	3.378819425	0.066039343	0.320505618
gene:LOC552535	-0.44825472	2.742959964	3.376665073	0.06612573	0.320521661
gene:LOC551812	-0.725549221	0.305291662	3.376245648	0.066142562	0.320521661
gene:LOC551818	-0.833463033	-0.110721446	3.373891222	0.066237135	0.320737706
gene:LOC409949	-0.55119253	1.404193981	3.367304528	0.066502479	0.321779716
gene:LOC410844	0.687579124	0.615518771	3.363820847	0.066643277	0.322217984
gene:LOC413512	0.553574861	1.516261094	3.358627434	0.066853768	0.322815483
gene:LOC552000	-0.562435609	1.306325218	3.358289631	0.066867484	0.322815483
gene:LOC725627	-0.730826348	0.282947492	3.35471696	0.06701273	0.32327344
gene:GeneID_410309	-0.370166412	6.16701984	3.350329071	0.06719158	0.323892695
gene:LOC408886	-0.589140164	1.062580114	3.337428016	0.067720387	0.326065561
gene:LOC107964950	0.552634833	1.48056425	3.336854885	0.067743983	0.326065561
gene:LOC107963964	0.638986793	0.888468952	3.334360309	0.067846785	0.326315569
gene:LOC551865	0.559139316	1.435184432	3.324330431	0.068261804	0.328065721
gene:LOC550870	0.425949815	3.165656609	3.320608324	0.068416509	0.328389748
gene:LOC413467	-0.534906426	1.499778279	3.320245924	0.068431592	0.328389748
gene:LOC411102	0.737321668	0.357319207	3.317145429	0.068560777	0.328763785
gene:LOC409316	-0.40110192	3.834731669	3.315504062	0.068629271	0.328846457
gene:LOC552223	-0.443839624	2.734563771	3.311611777	0.06879199	0.329380156
gene:NC_001566.1:14732..15517_df_g	0.35999986	11.37852907	3.305912015	0.069031017	0.330278152
gene:LOC551807	-0.374210417	5.305782597	3.29319423	0.069567562	0.332597226
gene:LOC409346	0.555818251	1.406032376	3.291437501	0.069642026	0.332705316
gene:LOC726305	0.594994918	1.125720013	3.289082554	0.069741981	0.332934934
gene:LOC412780	0.67848702	0.600789748	3.287327789	0.069816562	0.333043167
gene:LOC551956	-0.484264367	2.095298462	3.285452853	0.069896344	0.333176035
gene:LOC413171	-0.400583217	3.785671736	3.283635254	0.06997378	0.333297528
gene:LOC724737	0.376366175	5.046267645	3.282042194	0.070041725	0.333373669
gene:LOC408516	-0.418988757	3.263237306	3.279604115	0.070145847	0.333621761
gene:GeneID_551233	-0.383578353	4.544683368	3.277390682	0.070240519	0.333677757
gene:LOC102655706	-0.439635032	2.708334619	3.276897437	0.070261635	0.333677757
gene:LOC410233	0.436070955	2.833999247	3.274065415	0.070383004	0.333776143
gene:LOC113219284	0.549356935	1.386631984	3.273986319	0.070386397	0.333776143
gene:LOC552263	-0.474252565	2.186282147	3.269650985	0.070572636	0.334316756
gene:LOC551398	0.522270672	1.689791934	3.26890783	0.070604614	0.334316756
gene:LOC409261	-0.670070113	0.514039388	3.266597329	0.070704134	0.334541092
gene:LOC551371	0.769573075	0.189366897	3.254941086	0.071208496	0.336679227
gene:LOC550808	0.528140848	1.643172352	3.247996791	0.071510805	0.337859592
gene:LOC410091	0.5238203	1.681028405	3.243997945	0.071685513	0.338435798
gene:LOC727390	-0.519165098	1.639231341	3.240339406	0.071845753	0.338942906
gene:LOC724927	0.41348218	3.383315638	3.236972088	0.071993578	0.339390738
gene:LOC411748	0.400602311	3.66247594	3.234173736	0.072116673	0.33972142
gene:LOC551737	0.36662899	5.725082826	3.225642187	0.072493358	0.341245328
gene:LOC726789	-0.390928161	4.044742695	3.221455896	0.072678962	0.341868195
gene:LOC406132	0.389045988	4.216608391	3.219980363	0.072744503	0.341920346
gene:LOC411238	-0.373373685	4.933317449	3.21880778	0.072796632	0.341920346
gene:LOC725689	-0.507420148	1.723264614	3.214348295	0.072995254	0.34260245
gene:LOC725970	-0.360454977	6.580963481	3.21135199	0.073129033	0.34296895
gene:GeneID_406151	0.661819509	0.646878933	3.209547843	0.073209712	0.34296895
gene:LOC551450	-0.39452108	3.856373301	3.208182974	0.07327081	0.34296895
gene:LOC412661	0.671617936	0.612603502	3.207817905	0.073287162	0.34296895
gene:LOC409273	-0.414266818	3.161274076	3.187140434	0.074219737	0.347080051
gene:LOC100576422	-0.68220464	0.376427086	3.185455062	0.074296308	0.347185078
gene:LOC413889	0.679627574	0.538881997	3.182821248	0.07441614	0.34749196
gene:LOC413784	0.449093438	2.521311211	3.180077661	0.074541187	0.347680418
gene:LOC413133	0.69381611	0.477262293	3.179558432	0.074564878	0.347680418
gene:LOC725473	-0.596777235	0.922969561	3.17690731	0.074685966	0.347992126
gene:LOC724930	-0.660094628	0.526588592	3.169426267	0.075028798	0.349335828
gene:LOC413259	0.60734339	0.941616826	3.167286531	0.075127166	0.349540174
gene:LOC113218532	0.595592039	1.008475244	3.157269201	0.075589529	0.351193614
gene:LOC408836	-0.513216383	1.647103424	3.157215483	0.075592017	0.351193614
gene:LOC413669	0.368638547	5.086591237	3.144007931	0.07620633	0.353791472
gene:LOC412598	0.533138771	1.515857062	3.141924792	0.076303711	0.353987424
gene:LOC412410	-0.52412195	1.465006954	3.138638294	0.076457617	0.354445136
gene:LOC727539	-0.422017082	2.956032081	3.136472328	0.076559231	0.354659946
gene:LOC100576563	-0.433464429	2.671487658	3.13214625	0.07676262	0.355161551
gene:LOC552377	-0.663954284	0.469722351	3.131814902	0.076778222	0.355161551
gene:LOC727141	-0.524494219	1.486697207	3.130530704	0.076838723	0.355185336
gene:LOC408594	0.365124133	5.256848018	3.123039595	0.077192667	0.356492065
gene:LOC551727	0.721090087	0.309464461	3.121671572	0.077257494	0.356492065
gene:LOC551182	0.441427437	2.608474341	3.120684034	0.077304326	0.356492065
gene:LOC551406	-0.630857396	0.636313273	3.119855014	0.077343665	0.356492065
gene:LOC551659	0.716969665	0.324758474	3.118597105	0.077403397	0.356511266
gene:LOC411903	-0.406597623	3.267993185	3.108729508	0.077873684	0.358019246
gene:GeneID_411453	0.428579401	2.840861245	3.10820773	0.077898637	0.358019246
gene:LOC726108	0.630590693	0.795422787	3.107987631	0.077909166	0.358019246
gene:LOC551283	-0.432036897	2.685563704	3.107050649	0.077954003	0.358019246
gene:LOC409323	0.398244041	3.52751945	3.103353759	0.078131184	0.358576306
gene:LOC100578667	-0.493842672	1.682964537	3.097407249	0.078417092	0.35905549
gene:LOC408685	-0.361405944	5.416653305	3.096607138	0.078455647	0.35905549
gene:LOC409966	0.647813074	0.674663076	3.095990711	0.078485365	0.35905549
gene:LOC411695	-0.458171684	2.246670809	3.095719413	0.078498448	0.35905549
gene:LOC107964314	0.556645373	1.260088681	3.095367807	0.078515407	0.35905549
gene:LOC411915	-0.497006911	1.739511918	3.092126068	0.078671955	0.359428657
gene:LOC726474	-0.613589582	0.711615691	3.091358941	0.07870905	0.359428657
gene:LOC550798	-0.405342823	3.273226208	3.088479649	0.078848447	0.35980913
gene:LOC726661	-0.671463277	0.393030423	3.086222043	0.078957932	0.360052661
gene:LOC410487	-0.352141439	6.956209151	3.084186566	0.079056786	0.360179273
gene:LOC100577252	-0.686932831	0.315497472	3.083310545	0.079099371	0.360179273
gene:GeneID_807701	0.357629022	5.913908528	3.082185227	0.079154111	0.360179273
gene:LOC107964213	0.564299459	1.216934606	3.081007819	0.079211429	0.360184639
gene:LOC100578014	0.647355347	0.672441588	3.079333535	0.079293012	0.360231186
gene:LOC410497	-0.351237672	7.11775636	3.078493952	0.079333957	0.360231186
gene:LOC411820	0.408266927	3.254773898	3.075090722	0.079500158	0.360730563
gene:LOC551146	-0.369892734	4.637971817	3.073557846	0.079575141	0.360815622
gene:LOC410601	-0.599420927	0.827961949	3.068688402	0.079813842	0.360901018
gene:LOC408752	-0.451912794	2.277518418	3.068249816	0.07983538	0.360901018
gene:LOC113219162	0.428593756	2.646499835	3.067545375	0.079869986	0.360901018
gene:LOC411288	0.368048931	4.679756918	3.067485622	0.079872922	0.360901018
gene:LOC113218554	-0.574141142	1.020070292	3.067438748	0.079875225	0.360901018
gene:LOC408710	-0.380483169	4.071118877	3.063499426	0.080069057	0.361522217
gene:LOC102656577	0.615786506	0.788402978	3.060759308	0.080204182	0.361744676
gene:LOC550895	0.524219764	1.54260639	3.060214243	0.08023109	0.361744676
gene:LOC113219358	-0.346038762	13.69056433	3.058492381	0.080316158	0.361873923
gene:LOC411355	-0.468711223	2.01553507	3.052665499	0.080604753	0.362681862
gene:LOC408331	0.357077928	5.643148908	3.051939896	0.080640769	0.362681862
gene:LOC412432	-0.518336336	1.463979464	3.051450736	0.080665059	0.362681862
gene:LOC409294	-0.386231541	3.826476697	3.04999641	0.080737321	0.362752559
gene:LOC100577648	0.690108115	0.431071923	3.04627444	0.080922577	0.363330479
gene:LOC100578053	0.684901873	0.411388861	3.043144854	0.081078703	0.363776892
gene:LOC100576544	0.649227862	0.626384529	3.041891358	0.081141327	0.363803461
gene:LOC408465	0.358430149	5.406345436	3.039508633	0.081260511	0.364043691
gene:LOC408810	0.360573414	5.239426067	3.038552557	0.081308387	0.364043691
gene:LOC411262	0.529908553	1.442617136	3.032528277	0.081610756	0.365035139
gene:LOC552605	0.460030526	2.211555838	3.031875098	0.081643614	0.365035139
gene:LOC412863	-0.383461747	3.776593956	3.029478463	0.081764295	0.365320135
gene:LOC552225	-0.437212355	2.469251516	3.027465236	0.081865818	0.365519199
gene:LOC726671	-0.355548442	5.586688897	3.024152717	0.082033159	0.366011646
gene:GeneID_725259	-0.352269036	6.104870623	3.02196407	0.082143927	0.366089791
gene:LOC551646	-0.577827816	0.917214062	3.020756947	0.082205089	0.366089791
gene:LOC411699	0.521624903	1.538189823	3.020426303	0.08222185	0.366089791
gene:LOC552187	-0.362966543	4.824648402	3.018224628	0.082333554	0.36633293
gene:LOC410580	-0.368802264	4.497528636	3.012594463	0.082619953	0.367352471
gene:LOC551990	0.707797101	0.305081142	3.006114678	0.082950902	0.368389108
gene:LOC102654121	-0.553951785	1.141833508	3.005535492	0.082980553	0.368389108
gene:LOC113218600	0.4798953	1.909242728	3.00466086	0.083025351	0.368389108
gene:LOC409138	0.369902444	4.361809997	2.998949723	0.083318513	0.369261652
gene:LOC725251	-0.417309717	2.803503906	2.998438361	0.083344816	0.369261652
gene:LOC410573	0.394126389	3.434216401	2.997230601	0.083406977	0.369261652
gene:LOC408837	0.50808128	1.628234411	2.996352306	0.083452212	0.369261652
gene:LOC100578984	-0.419743946	2.709970459	2.990226888	0.083768431	0.370405411
gene:LOC413012	0.416896723	2.878989564	2.985967308	0.08398909	0.370930362
gene:LOC409183	-0.660233243	0.407623029	2.984107347	0.084085639	0.370930362
gene:LOC408381	-0.432885185	2.452931051	2.982657504	0.084160982	0.370930362
gene:LOC727546	-0.660037408	0.391637052	2.98247342	0.084170553	0.370930362
gene:LOC113219383	-0.341653232	16.92499224	2.982364509	0.084176217	0.370930362
gene:LOC551596	-0.376500195	4.034843645	2.979985108	0.084300048	0.371121748
gene:LOC113218945	-0.463747349	1.952726566	2.979307766	0.084335335	0.371121748
gene:LOC411744	-0.345541996	7.04442847	2.976472022	0.08448324	0.371517797
gene:LOC113219119	-0.577740969	0.920175148	2.971262041	0.08475571	0.372014365
gene:LOC727432	-0.490057335	1.715405296	2.970517234	0.084794739	0.372014365
gene:GeneID_726003	-0.352501039	5.664559334	2.970185061	0.084812152	0.372014365
gene:LOC725614	0.710925762	0.280032104	2.969881108	0.084828089	0.372014365
gene:LOC408607	-0.431604977	2.475431054	2.963345956	0.085171523	0.373265362
gene:LOC408678	-0.447123847	2.267924165	2.959686959	0.085364466	0.373508221
gene:LOC726906	0.514053714	1.557305205	2.958794146	0.085411617	0.373508221
gene:LOC107965676	-0.578672388	0.851983354	2.958100187	0.085448286	0.373508221
gene:LOC408562	0.530217154	1.37492827	2.957882367	0.085459799	0.373508221
gene:LOC100579055	0.688034884	0.386000457	2.955619482	0.085579504	0.373776787
gene:LOC414004	-0.368697889	4.272430461	2.952879189	0.085724708	0.374156275
gene:LOC414042	-0.418723151	2.745891682	2.948917911	0.08593508	0.374541864
gene:LOC409462	-0.447256317	2.27536931	2.947933182	0.085987463	0.374541864
gene:LOC726616	-0.376021745	3.952148624	2.947737745	0.085997863	0.374541864
gene:LOC409722	0.63781272	0.633693885	2.946823079	0.086046557	0.374541864
gene:LOC409688	-0.548167555	1.121820603	2.944723837	0.086158425	0.374774545
gene:LOC113218892	-0.661811544	0.363839391	2.943371421	0.086230578	0.374834274
gene:LOC551599	0.51478867	1.497854545	2.941352529	0.08633841	0.374890464
gene:LOC725254	0.465827256	2.040834005	2.940941807	0.086360366	0.374890464
gene:GeneID_807699	0.571770365	1.048199416	2.937197438	0.0865608	0.375506488
gene:LOC725318	-0.591837254	0.7960833	2.934691141	0.086695243	0.375835594
gene:LOC412914	0.408799011	2.962818742	2.93279295	0.086797216	0.37602359
gene:LOC551499	0.532072685	1.375847783	2.930881901	0.086900011	0.376214892
gene:LOC411718	-0.647340036	0.473349292	2.92752183	0.087081068	0.376744526
gene:LOC100578159	-0.372530111	3.962524433	2.924916188	0.087221754	0.3768674
gene:LOC413699	-0.382528373	3.632917359	2.924820105	0.087226947	0.3768674
gene:LOC409753	-0.359582805	4.699391392	2.922615205	0.087346195	0.377128661
gene:LOC551566	-0.38719706	3.406122212	2.914517741	0.087785652	0.378292859
gene:LOC725416	-0.542010719	1.155130652	2.913665691	0.087832033	0.378292859
gene:LOC409804	-0.3778316	3.776011181	2.913617726	0.087834645	0.378292859
gene:LOC551344	-0.638480267	0.463190518	2.913304957	0.087851677	0.378292859
gene:LOC724792	-0.459176246	2.020830047	2.911739815	0.087936964	0.378406145
gene:LOC100578992	-0.740513083	-0.047577601	2.905137481	0.088297724	0.379703887
gene:LOC411947	0.652334578	0.529178252	2.903716733	0.088375565	0.379784077
gene:LOC410085	-0.358328618	4.685966508	2.900943187	0.088527739	0.379947771
gene:LOC412302	0.51759717	1.472663154	2.900863878	0.088532094	0.379947771
gene:LOC412288	0.376152413	3.840870667	2.895670194	0.088817831	0.380689544
gene:LOC113218633	0.538740096	1.195872027	2.895565441	0.088823605	0.380689544
gene:LOC100576697	-0.605525949	0.618875712	2.893454081	0.088940057	0.38074845
gene:LOC550711	-0.35426061	5.044999125	2.893164612	0.088956036	0.38074845
gene:LOC107964011	-0.417114399	2.63645621	2.889509522	0.089158065	0.381358762
gene:LOC409264	-0.437013261	2.336619846	2.882722613	0.08953452	0.382563499
gene:LOC408515	-0.365362578	4.258558522	2.882282824	0.089558974	0.382563499
gene:LOC411508	-0.48647632	1.625425971	2.879897781	0.089691715	0.382700875
gene:LOC100577138	0.568310857	1.05191184	2.879561836	0.08971043	0.382700875
gene:LOC725993	0.504163138	1.569583518	2.874452565	0.089995574	0.383662194
gene:LOC408286	0.39458596	3.219161026	2.868317632	0.090339259	0.384681047
gene:LOC725684	-0.561870822	0.95217246	2.868046539	0.090354479	0.384681047
gene:LOC413361	0.404742434	2.967567346	2.860997012	0.090751233	0.386114
gene:LOC412108	-0.356612361	4.60124308	2.859170457	0.090854342	0.386296525
gene:LOC409501	-0.360543139	4.410211344	2.857229852	0.090964028	0.386506755
gene:LOC410549	0.416967424	2.705371903	2.855705551	0.091050284	0.386617222
gene:LOC100576896	-0.362878131	4.188887132	2.852812729	0.091214226	0.387057193
gene:LOC724460	0.368058159	3.999922118	2.843045332	0.091770137	0.389158758
gene:LOC551881	-0.343852955	5.762330408	2.840180485	0.091933887	0.389595653
gene:LOC409527	0.488218777	1.664921281	2.837099175	0.092110364	0.390085871
gene:LOC412399	-0.583913353	0.730761508	2.832139029	0.092395221	0.390732545
gene:LOC409489	0.545680603	1.1547917	2.830974017	0.092462266	0.390732545
gene:LOC413428	-0.340645154	6.088895004	2.829904535	0.092523859	0.390732545
gene:LOC551279	-0.435374603	2.261374618	2.829305763	0.092558363	0.390732545
gene:LOC724533	-0.376616241	3.628498481	2.829146195	0.092567561	0.390732545
gene:LOC102653921	0.654527909	0.449208321	2.827208623	0.09267932	0.390947085
gene:LOC409308	-0.409717502	2.722488258	2.82405307	0.092861646	0.39145882
gene:LOC724162	0.579095798	0.918344412	2.821191148	0.093027344	0.39189983
gene:LOC551143	0.410358717	2.787674689	2.819642764	0.093117126	0.392020655
gene:LOC413245	0.720956525	0.148713098	2.818088423	0.093207347	0.392143174
gene:LOC113219378	-0.331698729	17.48078189	2.811507931	0.093590366	0.393496583
gene:LOC411520	-0.390638888	3.177163364	2.810092207	0.093672992	0.39358606
gene:GeneID_807693	0.343428236	5.587526382	2.802724042	0.094104303	0.395139533
gene:LOC413739	0.531223685	1.249073241	2.79956724	0.094289753	0.395659292
gene:LOC413575	-0.460251429	1.877530096	2.798023609	0.094380581	0.395781573
gene:LOC408796	0.456518427	2.018059359	2.794807032	0.094570151	0.395930108
gene:LOC726032	0.35607937	4.392426396	2.794709539	0.094575903	0.395930108
gene:LOC411255	-0.461515141	1.880076248	2.794282037	0.094601131	0.395930108
gene:LOC113218770	0.334936234	7.131606062	2.792724648	0.094693098	0.396056659
gene:LOC727130	-0.541468042	1.061102208	2.789379441	0.094890968	0.396468965
gene:LOC724172	0.336265995	6.505371224	2.788158777	0.094963282	0.396468965
gene:LOC411735	0.452388553	2.071159851	2.787926372	0.094977057	0.396468965
gene:LOC409366	0.392079424	3.115097608	2.782262363	0.095313444	0.397414062
gene:LOC725883	-0.654720901	0.353874888	2.780241139	0.095433799	0.397414062
gene:LOC724186	-0.349863573	4.818217459	2.777360542	0.095605611	0.397414062
gene:LOC410989	0.392635895	3.103977601	2.777162607	0.095617429	0.397414062
gene:LOC726874	-0.402876418	2.804791945	2.776799939	0.095639087	0.397414062
gene:LOC408471	-0.337049333	6.167225921	2.776517463	0.09565596	0.397414062
gene:LOC726888	0.509507705	1.441798528	2.776182598	0.095675967	0.397414062
gene:LOC411018	-0.348744023	4.793391647	2.775797309	0.095698991	0.397414062
gene:LOC725712	-0.4036554	2.776241177	2.772292718	0.095908699	0.397775341
gene:LOC410079	-0.53557511	1.087156283	2.77189216	0.095932699	0.397775341
gene:LOC552757	0.625889649	0.610928713	2.771236805	0.095971981	0.397775341
gene:LOC410887	0.365831367	3.923062136	2.765328604	0.096326905	0.398988651
gene:LOC726439	-0.350959993	4.672620735	2.762878029	0.096474538	0.399342345
gene:LOC100576449	-0.543211733	1.04596497	2.759678646	0.096667653	0.399883729
gene:LOC724738	0.587519101	0.810241521	2.756103165	0.096883969	0.400520325
gene:LOC724732	-0.575229755	0.786770476	2.753745845	0.097026875	0.400559386
gene:LOC408523	0.442323476	2.147656425	2.75353764	0.097039507	0.400559386
gene:LOC410379	0.503996861	1.436850712	2.751969801	0.097134694	0.400559386
gene:LOC725780	0.426451738	2.403515376	2.751830718	0.097143143	0.400559386
gene:LOC411023	0.686170383	0.233553874	2.750463153	0.097226261	0.40063934
gene:LOC551559	-0.5479994	0.992665203	2.749457694	0.097287421	0.40063934
gene:LOC413625	0.441231093	2.194524536	2.747949742	0.097379224	0.400719685
gene:LOC411154	-0.335727572	6.146984219	2.747086127	0.097431844	0.400719685
gene:LOC100576461	-0.344790421	4.93804868	2.742815829	0.097692485	0.401156001
gene:LOC413917	-0.548209091	0.977102737	2.742524914	0.097710268	0.401156001
gene:LOC550651	-0.347448416	4.831510141	2.742275741	0.097725503	0.401156001
gene:LOC408478	0.399867386	2.858512224	2.736413205	0.098084699	0.402373038
gene:LOC408971	-0.334338885	6.262658509	2.734518795	0.098201077	0.402393085
gene:LOC408455	0.361287262	3.937333667	2.733891293	0.098239659	0.402393085
gene:LOC412224	0.380054798	3.32781243	2.73320161	0.098282083	0.402393085
gene:LOC727239	-0.450872457	1.958670114	2.732253209	0.098340455	0.402393085
gene:LOC409899	0.676471207	0.296364652	2.728765071	0.098555465	0.402921222
gene:LOC411047	0.439183144	2.165347403	2.727593284	0.09862781	0.402921222
gene:LOC724524	0.519355316	1.291757643	2.727105789	0.098657924	0.402921222
gene:LOC411252	0.42491274	2.389302169	2.725877916	0.098733819	0.402974669
gene:LOC724389	0.377808715	3.324048456	2.724540966	0.098816528	0.403055844
gene:LOC726156	0.449600656	2.036511758	2.722529569	0.098941103	0.403305275
gene:LOC725552	0.438081465	2.165442923	2.718898241	0.099166444	0.403305275
gene:LOC102654708	0.70814566	0.133117027	2.718674984	0.099180316	0.403305275
gene:LOC551276	-0.451495528	1.916174781	2.718272772	0.099205313	0.403305275
gene:LOC409748	0.424739888	2.371293878	2.717590422	0.099247737	0.403305275
gene:LOC413394	-0.456985537	1.853221103	2.716681814	0.099304258	0.403305275
gene:LOC409755	0.564276162	0.941431947	2.715903937	0.099352675	0.403305275
gene:LOC107965076	0.413739628	2.4606524	2.714907843	0.099414712	0.403305275
gene:LOC102655127	0.583105799	0.802014248	2.71392929	0.099475698	0.403305275
gene:LOC409869	-0.428998412	2.189738982	2.713438929	0.099506273	0.403305275
gene:LOC408586	-0.451416131	1.863795619	2.711588762	0.09962173	0.403518322
gene:LOC552231	-0.469241829	1.673735958	2.706637091	0.099931452	0.404517476
gene:LOC724176	-0.559649049	0.856731939	2.704017266	0.100095745	0.40476612
gene:LOC413409	-0.358477319	3.97493968	2.703646004	0.100119051	0.40476612
gene:LOC410967	-0.38244335	3.099053583	2.701244354	0.10026996	0.405120945
gene:LOC113219068	0.653202569	0.414506099	2.699226366	0.100396952	0.405378758
gene:LOC100576671	0.343740216	4.834127999	2.696903909	0.100543323	0.405714441
gene:LOC726380	0.592733291	0.732444228	2.689763507	0.100994803	0.407243283
gene:LOC725928	0.350204362	4.410773107	2.688737408	0.101059864	0.407243283
gene:LOC408634	0.48607916	1.565608094	2.687905948	0.101112617	0.407243283
gene:LOC412965	0.360229843	3.913040634	2.685689713	0.101253376	0.407554368
gene:LOC410883	-0.600571869	0.56879799	2.68126199	0.101535236	0.408432647
gene:LOC726548	0.368064287	3.564599746	2.677866879	0.101751942	0.409047908
gene:LOC409427	0.418048544	2.427039782	2.671682735	0.102147971	0.409772749
gene:LOC552037	0.61575812	0.573851007	2.671568826	0.102155281	0.409772749
gene:LOC410607	-0.456141208	1.799355216	2.67126484	0.102174793	0.409772749
gene:LOC410952	0.465362898	1.773001778	2.671063514	0.102187718	0.409772749
gene:LOC727456	0.38868007	2.996417654	2.668782439	0.102334284	0.410104165
gene:LOC113219387	-0.323079109	16.44187322	2.667529445	0.102414891	0.410170999
gene:LOC100577122	0.42462652	2.314095005	2.666453842	0.102484141	0.410192296
gene:LOC411080	0.522980304	1.217844697	2.664450831	0.102613237	0.410310349
gene:LOC413652	0.491074378	1.515374748	2.664012085	0.102641538	0.410310349
gene:LOC551358	-0.704430804	-0.029482389	2.662337161	0.102749658	0.410486803
gene:LOC725189	0.374443404	3.303298908	2.65735749	0.103071842	0.411517697
gene:LOC411570	0.356223642	3.989205429	2.654757451	0.103240503	0.411577805
gene:LOC410157	-0.609314583	0.484106712	2.654600811	0.103250674	0.411577805
gene:LOC410263	0.434767445	2.149905709	2.654159367	0.103279343	0.411577805
gene:LOC724368	-0.331763479	5.837850403	2.652462123	0.10338965	0.411761634
gene:LOC551700	-0.510958268	1.204176802	2.650019189	0.103548646	0.412139029
gene:LOC413384	0.390989642	2.871954148	2.648988804	0.103615788	0.412150588
gene:LOC408449	0.540918894	1.051577024	2.646033767	0.103808609	0.412310774
gene:GeneID_494506	-0.530267818	1.04416325	2.645419588	0.103848735	0.412310774
gene:LOC102656166	-0.592848923	0.592861871	2.644601732	0.103902193	0.412310774
gene:LOC725704	0.425975631	2.249273719	2.644434756	0.103913111	0.412310774
gene:LOC726948	0.426614282	2.197884954	2.642129994	0.10406394	0.41265404
gene:LOC724170	0.484441009	1.55608521	2.640151323	0.104193619	0.41291307
gene:LOC412784	0.642280818	0.404923799	2.634920587	0.104537288	0.414019284
gene:LOC100576384	0.340443033	4.715118008	2.628556787	0.104957077	0.415425419
gene:LOC409144	0.413851968	2.428610431	2.625862578	0.105135357	0.415801538
gene:LOC727528	0.499309391	1.403624088	2.624914091	0.105198199	0.415801538
gene:LOC725294	-0.341346201	4.637957235	2.623946361	0.105262358	0.415801538
gene:LOC410073	0.449608733	1.864946115	2.623208125	0.105311331	0.415801538
gene:LOC552624	-0.458202601	1.702714578	2.618227536	0.105642385	0.416852118
gene:LOC552282	-0.394552881	2.710921016	2.613533145	0.105955461	0.417641611
gene:LOC413222	-0.348101082	4.240694777	2.613042912	0.105988214	0.417641611
gene:LOC551699	0.522672794	1.171332328	2.611852513	0.106067792	0.417641611
gene:LOC552213	0.481711776	1.559371822	2.611167097	0.106113641	0.417641611
gene:LOC100578126	0.469453719	1.634600471	2.610355879	0.106167935	0.417641611
gene:LOC725216	-0.485642655	1.404459551	2.609256038	0.106241593	0.417675283
gene:LOC102654385	0.614248676	0.502268162	2.607242671	0.106376578	0.417949861
gene:LOC724809	0.527039578	1.122425631	2.605126155	0.106518681	0.418252054
gene:LOC725784	0.473657981	1.593534734	2.599640177	0.10688798	0.418795777
gene:LOC551303	-0.494772516	1.310766059	2.599234667	0.106915334	0.418795777
gene:LOC409579	-0.515648716	1.100948597	2.598915009	0.106936901	0.418795777
gene:LOC411347	-0.345008029	4.283434526	2.598392065	0.106972195	0.418795777
gene:LOC552197	0.518134741	1.211526616	2.598224276	0.106983522	0.418795777
gene:LOC100578939	0.487773705	1.46313338	2.596594249	0.107093629	0.418903548
gene:LOC726633	0.47928225	1.55270042	2.595593288	0.107161305	0.418903548
gene:LOC413675	0.481790575	1.507423911	2.594918943	0.107206924	0.418903548
gene:LOC113218623	-0.629983295	0.323405326	2.590287975	0.107520785	0.419874229
gene:LOC100576571	0.535549896	1.044905668	2.586233992	0.107796369	0.420694347
gene:LOC725031	-0.389326041	2.80226984	2.583710382	0.107968313	0.421109236
gene:LOC412681	0.44134664	1.988536345	2.58021463	0.108206989	0.421324704
gene:LOC551817	-0.388114991	2.817031272	2.580129739	0.108212792	0.421324704
gene:LOC727486	-0.380307998	2.995221215	2.579949135	0.10822514	0.421324704
gene:LOC726171	-0.369893975	3.286996254	2.576942054	0.108430953	0.421324704
gene:LOC410107	-0.446297839	1.812117067	2.576901146	0.108433756	0.421324704
gene:LOC107964025	0.353902302	3.826919164	2.575325655	0.108541762	0.421324704
gene:LOC412240	-0.423522785	2.153433813	2.574830817	0.108575709	0.421324704
gene:LOC408959	0.75202608	-0.128179662	2.574672116	0.108586599	0.421324704
gene:LOC412446	0.472166459	1.598047159	2.574264619	0.108614567	0.421324704
gene:LOC408915	-0.327900548	5.533616552	2.572461954	0.108738382	0.421550128
gene:LOC552379	0.467519545	1.661115614	2.57021274	0.108893087	0.421894955
gene:LOC412979	0.500347628	1.328054611	2.56315173	0.109380327	0.423526964
gene:LOC552599	0.544981103	0.999382288	2.560862834	0.109538785	0.423884707
gene:LOC551549	-0.37662197	3.023745839	2.550404511	0.110266021	0.426441704
gene:LOC408353	0.450091441	1.865933877	2.546263573	0.110555433	0.427297663
gene:GeneID_100191002	-0.33690243	4.661579673	2.544558459	0.110674847	0.427297663
gene:LOC412543	0.559433516	0.83266532	2.544382984	0.110687144	0.427297663
gene:LOC408573	0.53502193	1.024774637	2.543178558	0.110771589	0.427366517
gene:LOC100576819	0.492631014	1.378768874	2.540374465	0.110968466	0.427868796
gene:LOC724341	-0.470682056	1.510922972	2.534402144	0.11138907	0.429114938
gene:LOC411602	0.574497298	0.708293164	2.533887177	0.111425419	0.429114938
gene:LOC409486	-0.326460424	5.473908478	2.531521231	0.111592587	0.429500921
gene:LOC100578661	0.366112941	3.325559634	2.527785183	0.111857123	0.430260971
gene:LOC410941	-0.500996967	1.156361978	2.523277165	0.112177239	0.43104706
gene:LOC107964039	-0.369710248	3.134860448	2.523015474	0.112195852	0.43104706
gene:LOC100576683	0.624306771	0.424447093	2.521527491	0.112301755	0.431195729
gene:LOC551415	0.493632568	1.337154923	2.517249335	0.112606855	0.431226656
gene:LOC107963961	0.600311499	0.561381375	2.516647156	0.112649873	0.431226656
gene:LOC113219359	0.514651793	1.15437774	2.515877261	0.112704898	0.431226656
gene:LOC409681	-0.386386025	2.779514021	2.515623458	0.112723044	0.431226656
gene:LOC724658	0.560843597	0.813561485	2.513999156	0.112839253	0.431226656
gene:LOC551328	0.381476572	2.882044905	2.513724509	0.112858916	0.431226656
gene:LOC100578011	0.552599933	0.878900553	2.513444852	0.112878941	0.431226656
gene:LOC725789	-0.655105465	0.125955017	2.51294992	0.11291439	0.431226656
gene:LOC552324	-0.396600389	2.529344771	2.512945445	0.112914711	0.431226656
gene:LOC412045	-0.37754127	2.922767579	2.511494568	0.1130187	0.431367032
gene:LOC410865	-0.353775601	3.633875567	2.509522362	0.113160225	0.431650417
gene:LOC413169	-0.351768802	3.72218761	2.505471173	0.113451549	0.432504538
gene:LOC552253	-0.502977949	1.155803492	2.503967933	0.113559858	0.432660362
gene:LOC411126	-0.355428037	3.503281591	2.495208909	0.114193223	0.434815262
gene:LOC410194	0.659275998	0.219008842	2.492999483	0.1143536	0.435167675
gene:LOC410950	0.388139648	2.727069608	2.491821739	0.114439192	0.435235243
gene:LOC100576216	-0.471810147	1.436519367	2.489212688	0.114629054	0.43569906
gene:LOC551787	0.490673257	1.344778947	2.487184852	0.114776861	0.436002571
gene:LOC551338	-0.416899192	2.130725527	2.481451957	0.115195865	0.437015133
gene:GeneID_409398	-0.39005108	2.634832653	2.481306311	0.115206532	0.437015133
gene:LOC409263	-0.439370849	1.82287975	2.48074357	0.115247756	0.437015133
gene:LOC102655896	-0.320787814	5.864117146	2.479240716	0.11535793	0.437174531
gene:LOC551792	0.328952224	4.873255762	2.477625984	0.115476435	0.437324799
gene:LOC551773	0.39750999	2.519240965	2.476843568	0.115533905	0.437324799
gene:LOC411833	-0.382677171	2.783575332	2.475118844	0.1156607	0.437471519
gene:LOC410095	-0.386036139	2.682380619	2.474461931	0.115709035	0.437471519
gene:LOC412053	-0.39454548	2.46631827	2.469173692	0.116098945	0.43848574
gene:LOC725436	0.339368806	4.209906526	2.468970219	0.116113976	0.43848574
gene:LOC408706	-0.332020753	4.599406631	2.46672007	0.116280347	0.438794988
gene:LOC727140	0.701412172	0.050578404	2.46572759	0.116353812	0.438794988
gene:LOC412386	0.517939614	1.087035517	2.464363529	0.116454866	0.438794988
gene:LOC409334	-0.424250055	1.98401964	2.464167049	0.11646943	0.438794988
gene:LOC408342	-0.325640951	5.066563363	2.462173179	0.116617337	0.439094388
gene:LOC410957	0.689875993	0.068113122	2.447753215	0.117693221	0.442885459
gene:LOC726804	-0.315645194	6.341737895	2.444045279	0.117971643	0.443672955
gene:LOC102655329	-0.310136429	8.39722202	2.434005844	0.118729146	0.446260224
gene:LOC100577945	0.384292591	2.611798051	2.429150799	0.119097401	0.447059981
gene:LOC724591	0.468870902	1.501479596	2.428780688	0.119125526	0.447059981
gene:LOC412378	0.536049008	0.901658504	2.428446054	0.119150961	0.447059981
gene:LOC410940	-0.558427832	0.604604766	2.422956653	0.119569063	0.448091875
gene:GeneID_725126	-0.553725859	0.670257475	2.422581952	0.119597662	0.448091875
gene:LOC408894	-0.344592987	3.771335101	2.422086311	0.119635502	0.448091875
gene:LOC551958	-0.423675744	1.981144272	2.421049335	0.119714715	0.44812696
gene:LOC725128	-0.574558873	0.530382334	2.418391579	0.119918001	0.448392785
gene:LOC551901	-0.392600609	2.475705862	2.418293606	0.119925502	0.448392785
gene:LOC409282	0.331759466	4.416670438	2.414949106	0.120181876	0.448471666
gene:LOC411327	0.498592817	1.1967713	2.414642552	0.120205405	0.448471666
gene:LOC724775	-0.379970134	2.707573881	2.414481419	0.120217775	0.448471666
gene:LOC552445	-0.319488701	5.452526095	2.413865476	0.120265072	0.448471666
gene:LOC724517	-0.338913312	3.991560695	2.413461633	0.120296094	0.448471666
gene:LOC411573	0.476007594	1.393937578	2.408534079	0.120675323	0.4496242
gene:LOC413909	-0.40631429	2.180336753	2.404427508	0.12099238	0.450404114
gene:LOC410442	0.494606531	1.189556461	2.403263484	0.121082419	0.450404114
gene:LOC412823	0.44039151	1.78087791	2.40118917	0.121243054	0.450404114
gene:LOC412384	0.511794624	1.074176559	2.401039181	0.121254679	0.450404114
gene:LOC409444	0.425720705	1.948402316	2.400672753	0.121283082	0.450404114
gene:LOC409743	0.3599676	3.225961452	2.400379156	0.121305846	0.450404114
gene:LOC551892	-0.338645958	3.958656898	2.398047922	0.121486763	0.450814963
gene:GeneID_551691	0.313958302	5.927933799	2.39067896	0.122060605	0.452682568
gene:LOC411158	0.449029707	1.634806786	2.384101985	0.122575312	0.454328827
gene:LOC725866	-0.437007079	1.690758091	2.378851393	0.122987945	0.455171091
gene:LOC410769	-0.325276364	4.65706758	2.378702545	0.122999665	0.455171091
gene:LOC726824	-0.541195312	0.733520576	2.378503002	0.123015379	0.455171091
gene:LOC102654369	0.389343771	2.463745619	2.371399039	0.123576259	0.456982868
gene:LOC102654533	-0.323174839	4.663011786	2.367621784	0.12387564	0.457671973
gene:LOC727538	-0.463602322	1.394177226	2.367248488	0.123905271	0.457671973
gene:LOC552545	0.383821998	2.599665595	2.365684563	0.124029494	0.457867225
gene:LOC410216	0.364616443	3.019016036	2.36251515	0.124281667	0.458534317
gene:LOC552568	-0.4369511	1.685876236	2.360981237	0.124403917	0.458714544
gene:LOC100577879	0.456405741	1.532644533	2.359892528	0.124490765	0.458714544
gene:LOC412176	-0.347251753	3.456118798	2.359213057	0.124545002	0.458714544
gene:LOC550956	0.527433408	0.942322876	2.356593767	0.124754326	0.459020146
gene:LOC408614	0.395390819	2.368167789	2.355744377	0.12482229	0.459020146
gene:LOC726034	-0.44486301	1.585319042	2.355066625	0.12487655	0.459020146
gene:LOC409312	0.393005474	2.422326096	2.354597183	0.124914148	0.459020146
gene:LOC409481	-0.320946749	4.874393092	2.352030309	0.125119955	0.459513239
gene:LOC413145	-0.433048293	1.755984066	2.347844742	0.125456353	0.460305229
gene:LOC412076	0.509389796	1.060822861	2.347562286	0.125479091	0.460305229
gene:LOC726129	0.56869931	0.602743543	2.344310845	0.125741159	0.461003014
gene:LOC100576195	-0.594779048	0.356596284	2.338363309	0.12622211	0.46250203
gene:LOC410026	-0.392152205	2.359274967	2.335850166	0.126425951	0.462984531
gene:LOC551650	0.400381971	2.246307627	2.328333389	0.127037825	0.464959889
gene:LOC411694	0.370286858	2.837796687	2.3231418	0.127462349	0.466123141
gene:LOC412088	0.447916077	1.557429125	2.32267067	0.127500953	0.466123141
gene:LOC725061	-0.32903182	4.144928362	2.318810219	0.127817758	0.4668122
gene:LOC551918	0.515606904	0.986969317	2.318601037	0.127834949	0.4668122
gene:LOC410255	0.447198132	1.629271497	2.313418101	0.128261726	0.467953225
gene:GeneID_807691	0.391642573	2.408739413	2.313035591	0.128293286	0.467953225
gene:LOC552284	-0.568127131	0.504701864	2.31144707	0.128424442	0.467981041
gene:LOC100578314	-0.527174028	0.762250458	2.311176569	0.128446791	0.467981041
gene:LOC552802	0.651751931	0.153816473	2.305895136	0.128884013	0.468793933
gene:LOC410732	0.315112023	5.097331544	2.305750746	0.12889599	0.468793933
gene:LOC725429	-0.443509755	1.567005231	2.305242094	0.12893819	0.468793933
gene:LOC412366	0.483541217	1.210568446	2.304123908	0.129031014	0.468793933
gene:LOC113218729	-0.45982945	1.305670288	2.304073054	0.129035238	0.468793933
gene:LOC726497	0.359661284	3.026202153	2.300319958	0.129347352	0.469617634
gene:LOC410856	0.582311019	0.492484786	2.299203999	0.129440319	0.469617634
gene:LOC725079	0.43115575	1.756740572	2.298709411	0.129481545	0.469617634
gene:LOC725076	-0.308876728	5.807351986	2.29710546	0.129615344	0.469837314
gene:GeneID_550932	-0.317156562	4.810597726	2.290834237	0.130139957	0.471210156
gene:LOC724413	0.535500789	0.829739662	2.290822287	0.130140959	0.471210156
gene:LOC552319	-0.420533868	1.855971793	2.288966036	0.130296697	0.471507959
gene:LOC724421	-0.597161094	0.300219177	2.283855236	0.130726565	0.472717465
gene:LOC724346	0.556255655	0.630082249	2.278647624	0.131166202	0.472717465
gene:LOC408578	0.412774834	1.996507748	2.278172826	0.131206368	0.472717465
gene:LOC412470	-0.304356706	6.441630055	2.27705019	0.131301392	0.472717465
gene:LOC410602	0.506993963	0.990111717	2.276726466	0.131328807	0.472717465
gene:LOC410376	0.553277346	0.667885447	2.275665104	0.131418736	0.472717465
gene:LOC727030	0.406029534	2.086183191	2.274331471	0.131531832	0.472717465
gene:LOC551774	-0.300808703	7.66038055	2.274134318	0.13154856	0.472717465
gene:LOC412835	0.404437452	2.117401059	2.274100252	0.131551451	0.472717465
gene:LOC412491	-0.343591958	3.392810611	2.273746869	0.131581442	0.472717465
gene:LOC551763	-0.341579788	3.474899085	2.273703464	0.131585126	0.472717465
gene:LOC100577014	-0.37115218	2.613060195	2.273375146	0.131612997	0.472717465
gene:LOC551339	-0.633406356	0.098417548	2.272331496	0.131701639	0.472717465
gene:LOC727023	-0.471698891	1.24907965	2.272305255	0.131703868	0.472717465
gene:LOC550829	0.323829597	4.329526508	2.271925948	0.131736101	0.472717465
gene:LOC409614	-0.55618001	0.566268611	2.266814208	0.132171352	0.473793883
gene:LOC727495	-0.467436292	1.239866071	2.266668671	0.132183767	0.473793883
gene:LOC726435	-0.384848242	2.374584656	2.264079178	0.132404891	0.474321485
gene:LOC409588	0.365475057	2.805097081	2.257371674	0.132979586	0.476053821
gene:LOC552585	-0.317363838	4.602481856	2.256704962	0.133036861	0.476053821
gene:LOC100578621	0.42717357	1.730779032	2.250023527	0.133612371	0.477846696
gene:LOC725316	-0.560012722	0.453639752	2.246521819	0.133915104	0.478662566
gene:GeneID_100359410	-0.371029626	2.613945086	2.239781086	0.134500021	0.480485598
gene:LOC412610	0.608822873	0.325222915	2.23833513	0.134625863	0.480667523
gene:LOC409802	-0.390161831	2.228266488	2.23442708	0.134966643	0.481616229
gene:LOC113219076	-0.524975908	0.72035471	2.232798943	0.1351089	0.481855866
gene:LOC100577242	-0.45414928	1.358864207	2.231736349	0.135201834	0.481872372
gene:LOC411780	-0.373484567	2.503962039	2.230505192	0.135309599	0.481872372
gene:LOC725707	-0.377740902	2.411344854	2.229533332	0.135394736	0.481872372
gene:LOC408589	-0.357311103	2.89139802	2.22924515	0.135419993	0.481872372
gene:LOC552529	-0.420976292	1.736515464	2.228457484	0.135489052	0.481872372
gene:LOC410886	0.343095149	3.366082211	2.226488764	0.135661834	0.481996013
gene:LOC113219290	0.423960214	1.794603559	2.226349511	0.135674065	0.481996013
gene:LOC411582	0.388398911	2.303766725	2.223252158	0.135946427	0.482526034
gene:LOC725274	0.395633586	2.191425719	2.222942717	0.13597367	0.482526034
gene:LOC408585	0.547654471	0.6615134	2.220788437	0.136163508	0.482679759
gene:LOC552402	-0.335427205	3.512373553	2.220743726	0.136167451	0.482679759
gene:LOC408625	0.50517483	0.98957049	2.210916338	0.137037251	0.4853457
gene:LOC550794	-0.406450528	1.961099949	2.210538418	0.137070824	0.4853457
gene:LOC409164	-0.35634679	2.879235741	2.208367013	0.137263902	0.485761277
gene:LOC551962	-0.431672301	1.562237985	2.206583403	0.137422725	0.486055241
gene:LOC408791	0.344854138	3.215610728	2.204930988	0.13757005	0.486064256
gene:LOC100578157	-0.690993688	-0.262055932	2.204855434	0.137576791	0.486064256
gene:LOC552153	-0.539093734	0.585536474	2.199451891	0.13805982	0.487375799
gene:LOC408417	-0.369000861	2.556696654	2.199004057	0.138099938	0.487375799
gene:LOC551947	0.315098444	4.530430721	2.197450766	0.138239185	0.487599018
gene:LOC409573	-0.320832534	4.093886956	2.196335972	0.13833922	0.487683757
gene:LOC410702	-0.458072133	1.300978462	2.193931027	0.138555302	0.488177274
gene:LOC102655751	-0.482942752	1.016852425	2.18921619	0.138980024	0.489404958
gene:LOC410353	-0.300340777	5.860786608	2.18710989	0.139170235	0.489805941
gene:LOC409893	-0.297759785	6.474543035	2.184334147	0.139421348	0.490420706
gene:LOC552809	-0.49190773	0.918502245	2.180614724	0.13975863	0.490942099
gene:LOC100577280	-0.30474776	5.187042939	2.179941426	0.139819783	0.490942099
gene:LOC551919	0.4210654	1.74130228	2.179447158	0.139864695	0.490942099
gene:LOC412443	-0.488718604	0.970624481	2.179326642	0.139875648	0.490942099
gene:LOC113219046	-0.582750797	0.281266874	2.176200031	0.140160149	0.491671686
gene:LOC413720	-0.418770706	1.672443561	2.170365074	0.14069283	0.493242565
gene:LOC724535	-0.297838792	6.179811487	2.169502809	0.14077174	0.493242565
gene:LOC724196	0.325698938	3.870300639	2.168772781	0.140838588	0.493242565
gene:LOC725623	-0.414011008	1.740740993	2.167019816	0.140999249	0.493535833
gene:GeneID_724137	0.337428353	3.315117557	2.165382882	0.141149462	0.493792229
gene:LOC100576733	0.573771538	0.458247428	2.164531095	0.141227697	0.493796678
gene:LOC410410	-0.501573073	0.864180939	2.160390224	0.141608724	0.494596076
gene:LOC552025	-0.483644909	1.024104115	2.16037091	0.141610504	0.494596076
gene:LOC413470	-0.323800493	3.867397359	2.157817309	0.141846055	0.495149234
gene:LOC410031	0.375673615	2.403147914	2.155025341	0.142104099	0.49578026
gene:LOC409792	0.31507137	4.254083892	2.152037039	0.142380873	0.496475914
gene:LOC413252	-0.343156463	3.10567531	2.148406274	0.142717968	0.497278841
gene:LOC412371	0.318607671	4.110968522	2.146606074	0.142885439	0.497278841
gene:LOC551391	-0.305153337	4.922061906	2.14598181	0.142943565	0.497278841
gene:LOC551156	-0.46566853	1.140719118	2.14535367	0.143002079	0.497278841
gene:LOC551548	0.577375449	0.379971209	2.144300655	0.143100232	0.497278841
gene:LOC413668	0.406922842	1.887403743	2.142130208	0.143302782	0.497278841
gene:LOC551135	0.417241343	1.725320368	2.141885889	0.143325603	0.497278841
gene:LOC550970	-0.35060243	2.856879237	2.14156507	0.143355575	0.497278841
gene:LOC409559	0.333843131	3.409396863	2.141008003	0.143407635	0.497278841
gene:LOC412941	-0.321270929	3.878611545	2.140854075	0.143422024	0.497278841
gene:GeneID_408613	-0.311228357	4.394978734	2.139794271	0.143521137	0.497278841
gene:LOC551311	-0.439441807	1.434993902	2.139064346	0.143589445	0.497278841
gene:LOC724129	0.350166509	2.905483934	2.13875166	0.143618718	0.497278841
gene:LOC113219340	-0.28915359	16.65394237	2.137621873	0.143724541	0.497376837
gene:LOC408600	-0.34864741	2.909793902	2.136652245	0.143815433	0.497423083
gene:LOC551411	-0.479084219	1.005186379	2.132164426	0.144236961	0.498465033
gene:LOC100576966	0.526709316	0.723725037	2.131791357	0.144272065	0.498465033
gene:LOC725803	0.325306041	3.669326937	2.129966066	0.144443954	0.498569092
gene:LOC409039	-0.307919504	4.597571836	2.129821292	0.144457597	0.498569092
gene:LOC724357	0.407156837	1.857775232	2.127602516	0.144666874	0.499022937
gene:LOC410352	-0.338036064	3.200782485	2.122977999	0.145104161	0.500172831
gene:LOC107963973	-0.381143812	2.198565216	2.12152043	0.145242295	0.500172831
gene:LOC551513	0.375362371	2.356140123	2.121268068	0.145266226	0.500172831
gene:LOC410796	0.373538351	2.423571578	2.120784904	0.145312057	0.500172831
gene:LOC724142	-0.330547124	3.476103048	2.119105474	0.145471487	0.500453115
gene:LOC409961	-0.322822738	3.737801136	2.11626373	0.145741705	0.501114031
gene:LOC100577829	0.457957796	1.263709085	2.114019866	0.145955472	0.50158024
gene:LOC113219352	-0.522853823	0.632344263	2.112932369	0.146059202	0.501668008
gene:LOC725733	-0.49453926	0.860433014	2.111015765	0.146242218	0.502027859
gene:LOC412787	-0.458972371	1.173380873	2.108940816	0.146440646	0.502222901
gene:LOC412666	-0.498377006	0.830745738	2.1085012	0.146482725	0.502222901
gene:LOC724417	-0.30183895	4.996784824	2.107967131	0.146533864	0.502222901
gene:LOC725105	0.399281761	1.941022342	2.106766595	0.146648893	0.502348796
gene:LOC410765	-0.465542791	1.119974308	2.105843474	0.14673741	0.502383791
gene:LOC552115	-0.31225144	4.230213739	2.103541081	0.146958448	0.502872216
gene:LOC413727	0.607599988	0.225606377	2.102645167	0.147044561	0.502898669
gene:LOC727001	-0.468491105	1.073049089	2.100922099	0.147210337	0.503085847
gene:LOC102654465	0.474746633	1.11241042	2.100446693	0.147256113	0.503085847
gene:LOC551383	0.479116368	1.066551309	2.097069915	0.147581719	0.503385124
gene:LOC412934	0.328399035	3.440063453	2.097000572	0.147588413	0.503385124
gene:LOC107964437	-0.624251401	0.016861406	2.096995237	0.147588928	0.503385124
gene:LOC412377	0.395401509	2.008658763	2.09592773	0.147692037	0.503385124
gene:LOC409795	-0.31119308	4.182938115	2.095472813	0.147736002	0.503385124
gene:LOC100577139	-0.297748041	5.300525611	2.093931124	0.147885105	0.503625708
gene:LOC409430	-0.302621446	4.877649727	2.090118775	0.148254544	0.504615996
gene:LOC552516	0.475853564	1.07231547	2.086969346	0.148560527	0.505389366
gene:LOC410964	0.629363578	0.097780376	2.085076476	0.148744773	0.505504699
gene:LOC552178	-0.418129481	1.626500412	2.085002222	0.148752006	0.505504699
gene:LOC408569	0.479479988	1.06201449	2.084078755	0.148841992	0.505542731
gene:LOC724931	-0.533487891	0.513207411	2.080568941	0.149184562	0.506438174
gene:LOC408835	-0.299352463	5.040623485	2.07881717	0.149355874	0.506751606
gene:LOC409485	-0.355844714	2.621385407	2.068119113	0.150406915	0.509780434
gene:LOC410980	0.391788991	1.984592224	2.067351904	0.150482611	0.509780434
gene:LOC408936	-0.291427639	6.073520479	2.067012763	0.150516086	0.509780434
gene:LOC727174	0.448558556	1.326453397	2.066503341	0.150566384	0.509780434
gene:LOC409241	0.311997901	4.110306203	2.065599543	0.150655668	0.509813696
gene:LOC409191	0.374259735	2.303697477	2.062421493	0.150970096	0.509943834
gene:LOC113219121	0.421271857	1.63251558	2.061958266	0.151015988	0.509943834
gene:LOC410743	0.475582107	1.030827831	2.061220343	0.151089128	0.509943834
gene:LOC100577971	-0.615402541	0.0162571	2.061170011	0.151094118	0.509943834
gene:LOC409599	-0.354277162	2.666456247	2.061032481	0.151107754	0.509943834
gene:LOC409438	0.515056814	0.736609855	2.060394737	0.151171006	0.509943834
gene:LOC552842	0.407642433	1.769244016	2.058473859	0.151361699	0.51009209
gene:LOC102654426	-0.319355348	3.734229717	2.058350425	0.151373962	0.51009209
gene:LOC408648	-0.332214616	3.234615996	2.055513838	0.151656085	0.510774511
gene:LOC408904	0.419216359	1.63116097	2.054542632	0.151752817	0.510832148
gene:LOC408945	-0.335084403	3.086866207	2.051844491	0.152021917	0.511364872
gene:LOC412118	0.341419849	2.984601725	2.051358192	0.152070476	0.511364872
gene:LOC551525	-0.581306418	0.175643907	2.049163449	0.152289848	0.511702665
gene:LOC551642	0.497623042	0.87653107	2.048757751	0.152330438	0.511702665
gene:LOC409985	0.335437806	3.10082374	2.047955813	0.152410708	0.511704397
gene:LOC551374	-0.388985407	1.913949152	2.043015872	0.152906229	0.512934923
gene:LOC552246	-0.446425816	1.21763833	2.042708603	0.152937111	0.512934923
gene:LOC551710	0.663237563	-0.101039807	2.041157568	0.153093107	0.513189849
gene:LOC410863	0.47239953	1.072241056	2.040151972	0.153194341	0.513261039
gene:LOC551609	-0.416201023	1.555232787	2.031945047	0.15402338	0.515565912
gene:LOC413792	-0.397576323	1.797122904	2.031751479	0.154042995	0.515565912
gene:LOC113218580	-0.474826309	0.947110051	2.03057354	0.154162421	0.515696606
gene:LOC113219060	0.397039878	1.784286679	2.026899141	0.154535627	0.516585738
gene:LOC100577752	0.432887281	1.47051159	2.025608634	0.154666946	0.516585738
gene:LOC100577279	-0.455191415	1.131711626	2.025228399	0.154705662	0.516585738
gene:LOC113219002	0.430296176	1.413860672	2.024790349	0.154750279	0.516585738
gene:LOC409202	-0.295357625	5.116841859	2.023131047	0.154919415	0.516646452
gene:LOC413783	0.332019682	3.161031008	2.022970337	0.154935808	0.516646452
gene:LOC408693	0.444806668	1.277015106	2.020577714	0.155180092	0.516646452
gene:LOC551584	0.595617938	0.179965255	2.01983023	0.155256499	0.516646452
gene:LOC102656074	-0.291166789	5.541945626	2.019784652	0.155261159	0.516646452
gene:LOC408347	-0.319089741	3.560125437	2.018616973	0.155380608	0.516646452
gene:LOC724179	0.412694352	1.650804798	2.017947271	0.155449162	0.516646452
gene:LOC411538	0.415397456	1.654300216	2.016793387	0.155567361	0.516646452
gene:LOC412607	0.336333712	3.044906991	2.016693776	0.155577569	0.516646452
gene:LOC408853	-0.32785554	3.262736849	2.016133817	0.15563497	0.516646452
gene:LOC410459	0.425493656	1.497688236	2.015945905	0.155654238	0.516646452
gene:LOC552736	0.385980345	2.035901767	2.014614642	0.15579082	0.516832422
gene:LOC409452	0.368030918	2.28363394	2.012904649	0.155966458	0.517080967
gene:LOC412505	0.383654313	2.0586211	2.012316454	0.156026925	0.517080967
gene:LOC411122	-0.312001326	3.839499448	2.011360218	0.156125284	0.517139816
gene:LOC411090	-0.538391527	0.445583798	2.007877029	0.156484162	0.518061087
gene:LOC410918	-0.292526168	5.108728044	2.004566981	0.156826071	0.518722139
gene:LOC409269	0.468238772	1.067993776	2.004378795	0.156845535	0.518722139
gene:LOC413935	-0.386478017	1.904870599	2.001251137	0.157169429	0.51910451
gene:LOC725880	-0.398073599	1.786250594	2.000830162	0.157213082	0.51910451
gene:LOC409385	0.345340318	2.774005857	2.000462514	0.157251217	0.51910451
gene:LOC409495	-0.346682742	2.686482087	1.999496726	0.157351445	0.51910451
gene:LOC413657	-0.327192046	3.212506605	1.999359512	0.157365691	0.51910451
gene:LOC725143	0.486195443	0.899165907	1.995486685	0.157768379	0.519828905
gene:LOC413573	0.514805677	0.690732786	1.994986679	0.157820453	0.519828905
gene:LOC107964977	-0.473679429	0.878178346	1.994910855	0.157828352	0.519828905
gene:LOC412000	0.550441345	0.416279083	1.991116211	0.158224219	0.52086536
gene:LOC409171	-0.627116066	-0.157191734	1.989619919	0.158380626	0.521112869
gene:LOC413994	0.29927279	4.418018371	1.986624709	0.158694244	0.521877123
gene:LOC100576625	0.490643493	0.8479836	1.985570164	0.158804829	0.521973251
gene:LOC551061	0.388736954	1.91670214	1.983625673	0.15900897	0.522199448
gene:LOC408819	0.584077454	0.23596908	1.982009139	0.159178908	0.522199448
gene:LOC412301	0.598040188	0.148356715	1.979732524	0.159418588	0.522199448
gene:LOC408866	0.518341975	0.65320675	1.979588489	0.159433765	0.522199448
gene:LOC409908	0.312355934	3.75534486	1.979195609	0.159475173	0.522199448
gene:LOC724770	0.492367737	0.847336925	1.978434197	0.159555458	0.522199448
gene:LOC409671	-0.363500033	2.293672513	1.978401954	0.159558859	0.522199448
gene:LOC551894	0.412475496	1.609863327	1.978351823	0.159564147	0.522199448
gene:LOC413275	0.487107818	0.856512418	1.977953577	0.159606159	0.522199448
gene:LOC413372	0.289407357	5.331593591	1.975336927	0.159882515	0.522837011
gene:LOC552727	0.499298722	0.753306919	1.974109246	0.160012363	0.52299507
gene:LOC725015	0.324882171	3.230286557	1.96975611	0.160473752	0.524236045
gene:LOC409810	-0.484083282	0.806900491	1.966020186	0.160870931	0.525041563
gene:LOC411802	-0.462132374	0.983894334	1.96566896	0.160908329	0.525041563
gene:LOC725524	-0.289342781	5.230283844	1.965129126	0.160965828	0.525041563
gene:LOC409616	0.38763629	1.9038424	1.962848214	0.161209034	0.525567665
gene:LOC551826	-0.28797497	5.339743896	1.95886663	0.161634582	0.526687394
gene:LOC726908	0.303025237	4.133058966	1.955993285	0.161942478	0.527422813
gene:LOC494509	0.469998481	0.979695821	1.954525259	0.162100044	0.52766813
gene:LOC409387	-0.434801215	1.255702134	1.953719125	0.162186643	0.527682302
gene:LOC726284	0.284375769	5.797272298	1.95168144	0.162405775	0.527889022
gene:LOC411474	0.341032156	2.768617078	1.951598201	0.162414733	0.527889022
gene:LOC408673	-0.403012805	1.613918845	1.946180416	0.162999043	0.529448085
gene:LOC408282	0.359115336	2.382698054	1.945621598	0.163059448	0.529448085
gene:LOC408441	-0.532591937	0.406851809	1.944298137	0.163202608	0.529644883
gene:LOC100577454	0.466182006	1.009626209	1.941201305	0.163538158	0.529883476
gene:LOC550715	-0.297369992	4.423596685	1.940974401	0.163562774	0.529883476
gene:LOC409377	-0.288920975	5.131280943	1.940838838	0.163577483	0.529883476
gene:LOC413686	0.501650142	0.717656006	1.94057165	0.163606479	0.529883476
gene:LOC410155	-0.330309978	2.967993414	1.939515121	0.163721191	0.529987469
gene:LOC550978	0.618958753	0.054260908	1.937603668	0.16392896	0.530216047
gene:LOC409364	0.328282383	3.049769105	1.937345167	0.163957082	0.530216047
gene:LOC725908	-0.506249221	0.572673648	1.936051059	0.164097946	0.530404243
gene:LOC409552	-0.299924511	4.245835873	1.934358684	0.164282371	0.530515431
gene:LOC410413	-0.317558574	3.36340605	1.934217944	0.164297718	0.530515431
gene:LOC411595	-0.343933206	2.619977384	1.933136218	0.164415735	0.530629454
gene:LOC410891	0.417688371	1.461947588	1.931624035	0.164580877	0.530895377
gene:LOC100578953	0.332785729	2.85446386	1.928060728	0.164970767	0.531491455
gene:LOC551102	-0.297726618	4.320485285	1.928009184	0.164976415	0.531491455
gene:LOC409247	0.467252729	0.943257457	1.927664564	0.16501418	0.531491455
gene:LOC409050	-0.295049249	4.448256077	1.924388762	0.165373652	0.531972998
gene:LOC113219377	-0.274329399	15.44225622	1.92429176	0.16538431	0.531972998
gene:LOC102656263	-0.485059209	0.7704683	1.924035902	0.165412427	0.531972998
gene:LOC550698	-0.414295787	1.442818102	1.921596533	0.165680766	0.532569036
gene:LOC410527	-0.282895204	5.629236323	1.916408605	0.166253115	0.534141204
gene:LOC100576151	0.53148456	0.507924311	1.913872236	0.166533758	0.534775071
gene:LOC726359	0.413077469	1.499261149	1.910912878	0.16686189	0.535560724
[truncated: 4,417 more rows]
