# Supplementary material for: Analysis of molecular and cellular bases of honey bee mushroom body development
Source: Sci Rep. 2025 Jul 1;15:21462. doi: 10.1038/s41598-025-06268-3 (PMC12215803; doi:10.1038/s41598-025-06268-3)
Supplement: Supplementary file 4 — Supplementary Material 4 [file 41598_2025_6268_MOESM4_ESM.csv]

Gene	Sequence
SoxN	ATTGTGCACAGCCCGGCATTGTCTGGAAGTCCTCCGAGCACCGGAGGCCTGGGCCTAGGCTTGCCGCACCACCATCAGACCCCGCAACACCACTACGCGTCGATGCAGGCGGCGCAGCAACAGCAACAGCAACAGCAGCAACAGACGATACACTCGTTGGCCCAGCAAAACGCCGGCCAACAGCAGCAGCAGCACCAACACCACCCTCACCAACCCCCCCAACAACAGTCTCAAACTTCCCACCATCAATCCGCCAACAACAACAACAACACCAGCAAGAACAACAACATCGATCGCGTGAAAAGGCCGATGAACGCGTTCATGGTGTGGTCCCGCGGGCAACGGCGAAAGATGGCCCAAGAGAACCCCAAGATGCACAACTCGGAGATATCGAAGCGT…
optix	AAGGGCCATCGTCGCTTTCCACTCGGGACATTACAGAGAATTGTACGCCATACTGGAGAGGCACAAGTTCACCAAGGACTCCCATGGTAAACTCCAGGCGATGTGGCTGGAGGCGCATTATCAGGAAGCCGAGAAGCTTCGGGGAAGGCCCCTAGGCCCAGTGGATAAGTACAGGGTTAGAAAGAAATTTCCATTACCGAGGACGATCTGGGATGGGGAACAAAAGACTCATTGCTTCAAGGAGAGAACCAGATCGTTGTTGAGAGAGTGGTACCTCCAGGATCCGTATCCGAATCCCGGGAAGAAGAGGGAACTCGCCGCGGCGACGGGCCTCACGCCGACGCAGGTTGGTAATTGGTTCAAGAACAGGAGACAAAGGGATCGTGCTGCTGCAGCAAA…
opa	CAAGAGATGTCCTGCATGTGGGTCGACCAGGACGCGCCCGGTCCCGGAAGGAAGCTTTGCGGCAAACTCTTCAACTCCCTCCACGACATCGTGACGCATCTCACCGTGGAGCACGTGGGCGGTCCCGAGTGCACCACGCACGCGTGCTTCTGGCAGGGATGCTCGCGTAACGGCAGGGCCTTCAAGGCCAAGTACAAGCTCGTCAATCACATAAGGGTGCACACCGGCGAGAAACCCTTCCCCTGCCCGTTCCCCGGATGCGGCAAAGTCTTCGCGAGATCCGAGAACTTGAAAATTCACAAGAGGACGCACACCGGCGAGAAACCGTTCAAGTGTGAATACTCAGGCTGCGAGAGGCGGTTCGCGAACAGCAGCGACCGCAAGAAGCACAGTCACGTC…
dpn	ACCTCCCCTCTACCCGATTCTATCCCGGAACCCCACTCCAGAACGCACTTCACCCCACTCTAGACACGGTGAGTGCATCGGCATGCGGTCTTCGAAATCGAAAACGTCAAACAGTTACCCTCCACACCCCAAGAGGGACGTCGCCGGTAGCCGGCGATCATCCCCCTTTCACCGCAAAACTTTTACTAGGTTTCAGTTTTGTTTCAACGATGAGAGGTGGGAAATACGTGAAACATCATTCACGCGTGTGAACGCACAACGAAAACTCGAATATACGAAAAAGTGCGTAGCATTGTTTCAAGTTTCACGTGGGATCTTGGATTATTATTATTGGAAGAGAAAAATAGAAGAGAAGGCGATTTATTCAAATCGTGTTGGAAAATCGTTCGAAATTCGTGT…
ase	GAGGACGGGGAACAATTGGAAGAAGACGAGGAAGTTGGGAAACGAAAAAACACGTGTTCCAAGTTATCGCCGAATCGGACCGCCGCAATTCCATCGCCCCACGATTACTACGCTTCCTCGATAGGCGACGAGGAGAATCTTGAGCCGAGGACGACACTTTCGTCCTCGAACGCGCAAAATTTCTCCCGCCTCTCCCCGAATTCGGTAGCATCCCCACCGTCCGAGTATTACGGGCAAAATGAGGAGAATCTCGAGCCACAAATTCTGTCCCCGTACAGCGGCGGCGGGGACAGCGAAGAGGGTGCAGCCACCGTTTACGCGGCAAGCCCGGAAACCTTTTCTGGGGCTTTGTATTATAAGCAGGAGATCACCGAATCCGGTGAATTCATGGACGTCGTC…
jhdk	Described in Uno et al.,2007
MOXD1	Deicribed in kuwabara et al.,2023
Frq1	Deicribed in kuwabara et al.,2023
